# Supplementary material for: Two short low complexity regions (LCRs) are hallmark sequences of the Delta SARS-CoV-2 variant spike protein
Source: Sci Rep. 2022 Jan 18;12:936. doi: 10.1038/s41598-022-04976-8 (PMC8766472; doi:10.1038/s41598-022-04976-8)
Supplement: Supplementary file 6 — Supplementary Information 3. [file 41598_2022_4976_MOESM6_ESM.txt]

Alpha
ACCESSION   LC638684
ACCESSION   MW485302
ACCESSION   MW485323
ACCESSION   MW485378
ACCESSION   MW518236
ACCESSION   MW518824
ACCESSION   MW519832
ACCESSION   MW524867
ACCESSION   MW583430
ACCESSION   MW586599
ACCESSION   MW586607
ACCESSION   MW586636
ACCESSION   MW586658
ACCESSION   MW586672
ACCESSION   MW586690
ACCESSION   MW596237
ACCESSION   MW626451
ACCESSION   MW626465
ACCESSION   MW626477
ACCESSION   MW626520
ACCESSION   MW626523
ACCESSION   MW626557
ACCESSION   MW662142
ACCESSION   MW662546
ACCESSION   MW684649
ACCESSION   MW689688
ACCESSION   MW689690
ACCESSION   MW689693
ACCESSION   MW699175
ACCESSION   MW699915
ACCESSION   MW703428
ACCESSION   MW704385
ACCESSION   MW704464
ACCESSION   MW712865
ACCESSION   MW712875
ACCESSION   MW713648
ACCESSION   MW713661
ACCESSION   MW715252
ACCESSION   MW715274
ACCESSION   MW720637
ACCESSION   MW720729
ACCESSION   MW720759
ACCESSION   MW720766
ACCESSION   MW721338
ACCESSION   MW721342
ACCESSION   MW721477
ACCESSION   MW721520
ACCESSION   MW723420
ACCESSION   MW725605
ACCESSION   MW725617
ACCESSION   MW725710
ACCESSION   MW725900
ACCESSION   MW729263
ACCESSION   MW729269
ACCESSION   MW735424
ACCESSION   MW735436
ACCESSION   MW735440
ACCESSION   MW735580
ACCESSION   MW751494
ACCESSION   MW751618
ACCESSION   MW751641
ACCESSION   MW758984
ACCESSION   MW758989
ACCESSION   MW769718
ACCESSION   MW769729
ACCESSION   MW769739
ACCESSION   MW769742
ACCESSION   MW773176
ACCESSION   MW773179
ACCESSION   MW773473
ACCESSION   MW773478
ACCESSION   MW773562
ACCESSION   MW773614
ACCESSION   MW773617
ACCESSION   MW773650
ACCESSION   MW773652
ACCESSION   MW773694
ACCESSION   MW773695
ACCESSION   MW773799
ACCESSION   MW773833
ACCESSION   MW776882
ACCESSION   MW776932
ACCESSION   MW776933
ACCESSION   MW781876
ACCESSION   MW781883
ACCESSION   MW781901
ACCESSION   MW791664
ACCESSION   MW791716
ACCESSION   MW793658
ACCESSION   MW796728
ACCESSION   MW796798
ACCESSION   MW796822
ACCESSION   MW799744
ACCESSION   MW799807
ACCESSION   MW799818
ACCESSION   MW803375
ACCESSION   MW803384
ACCESSION   MW803390
ACCESSION   MW803436
ACCESSION   MW803476
ACCESSION   MW803489
ACCESSION   MW803496
ACCESSION   MW803499
ACCESSION   MW803501
ACCESSION   MW803508
ACCESSION   MW803522
ACCESSION   MW803547
ACCESSION   MW803585
ACCESSION   MW803601
ACCESSION   MW803607
ACCESSION   MW803614
ACCESSION   MW803648
ACCESSION   MW804654
ACCESSION   MW804728
ACCESSION   MW804735
ACCESSION   MW804736
ACCESSION   MW807783
ACCESSION   MW807784
ACCESSION   MW807821
ACCESSION   MW807832
ACCESSION   MW807857
ACCESSION   MW807867
ACCESSION   MW807907
ACCESSION   MW807920
ACCESSION   MW807925
ACCESSION   MW807927
ACCESSION   MW807962
ACCESSION   MW807971
ACCESSION   MW807990
ACCESSION   MW808013
ACCESSION   MW808014
ACCESSION   MW808075
ACCESSION   MW808096
ACCESSION   MW808099
ACCESSION   MW808159
ACCESSION   MW816550
ACCESSION   MW820276
ACCESSION   MW829575
ACCESSION   MW829576
ACCESSION   MW831040
ACCESSION   MW836154
ACCESSION   MW837419
ACCESSION   MW840386
ACCESSION   MW840406
ACCESSION   MW840419
ACCESSION   MW840811
ACCESSION   MW840812
ACCESSION   MW840851
ACCESSION   MW840852
ACCESSION   MW840889
ACCESSION   MW840909
ACCESSION   MW840943
ACCESSION   MW840944
ACCESSION   MW840951
ACCESSION   MW840957
ACCESSION   MW840984
ACCESSION   MW841784
ACCESSION   MW841879
ACCESSION   MW841894
ACCESSION   MW841917
ACCESSION   MW841961
ACCESSION   MW842015
ACCESSION   MW842024
ACCESSION   MW842029
ACCESSION   MW842130
ACCESSION   MW842150
ACCESSION   MW842288
ACCESSION   MW842290
ACCESSION   MW842301
ACCESSION   MW842333
ACCESSION   MW842345
ACCESSION   MW842351
ACCESSION   MW842369
ACCESSION   MW842373
ACCESSION   MW842385
ACCESSION   MW842388
ACCESSION   MW842408
ACCESSION   MW842413
ACCESSION   MW842449
ACCESSION   MW844247
ACCESSION   MW844256
ACCESSION   MW844309
ACCESSION   MW844310
ACCESSION   MW844320
ACCESSION   MW844338
ACCESSION   MW844355
ACCESSION   MW844359
ACCESSION   MW844364
ACCESSION   MW844693
ACCESSION   MW844737
ACCESSION   MW844780
ACCESSION   MW844796
ACCESSION   MW844867
ACCESSION   MW844876
ACCESSION   MW844907
ACCESSION   MW844942
ACCESSION   MW844959
ACCESSION   MW847390
ACCESSION   MW847672
ACCESSION   MW848409
ACCESSION   MW848904
ACCESSION   MW849635
ACCESSION   MW849643
ACCESSION   MW849658
ACCESSION   MW849831
ACCESSION   MW850574
ACCESSION   MW852086
ACCESSION   MW858235
ACCESSION   MW858246
ACCESSION   MW863040
ACCESSION   MW863081
ACCESSION   MW863916
ACCESSION   MW864613
ACCESSION   MW864653
ACCESSION   MW864695
ACCESSION   MW864713
ACCESSION   MW864765
ACCESSION   MW864782
ACCESSION   MW864792
ACCESSION   MW864805
ACCESSION   MW864809
ACCESSION   MW864908
ACCESSION   MW864911
ACCESSION   MW864939
ACCESSION   MW865118
ACCESSION   MW865144
ACCESSION   MW865150
ACCESSION   MW865181
ACCESSION   MW865243
ACCESSION   MW865250
ACCESSION   MW865284
ACCESSION   MW865632
ACCESSION   MW865634
ACCESSION   MW865640
ACCESSION   MW865699
ACCESSION   MW869014
ACCESSION   MW869038
ACCESSION   MW869067
ACCESSION   MW869072
ACCESSION   MW869087
ACCESSION   MW869184
ACCESSION   MW869269
ACCESSION   MW869272
ACCESSION   MW869288
ACCESSION   MW869307
ACCESSION   MW869478
ACCESSION   MW869500
ACCESSION   MW869522
ACCESSION   MW869564
ACCESSION   MW869594
ACCESSION   MW869720
ACCESSION   MW869724
ACCESSION   MW873998
ACCESSION   MW874847
ACCESSION   MW874929
ACCESSION   MW874950
ACCESSION   MW876883
ACCESSION   MW876921
ACCESSION   MW876968
ACCESSION   MW877070
ACCESSION   MW877100
ACCESSION   MW877111
ACCESSION   MW877119
ACCESSION   MW877170
ACCESSION   MW877242
ACCESSION   MW877243
ACCESSION   MW877249
ACCESSION   MW877293
ACCESSION   MW877726
ACCESSION   MW877735
ACCESSION   MW877771
ACCESSION   MW880167
ACCESSION   MW883130
ACCESSION   MW883138
ACCESSION   MW883164
ACCESSION   MW892254
ACCESSION   MW892333
ACCESSION   MW892475
ACCESSION   MW892509
ACCESSION   MW893587
ACCESSION   MW894035
ACCESSION   MW894188
ACCESSION   MW894197
ACCESSION   MW894199
ACCESSION   MW894372
ACCESSION   MW894482
ACCESSION   MW894590
ACCESSION   MW894593
ACCESSION   MW904033
ACCESSION   MW904509
ACCESSION   MW904566
ACCESSION   MW904567
ACCESSION   MW904577
ACCESSION   MW904588
ACCESSION   MW904594
ACCESSION   MW904604
ACCESSION   MW904670
ACCESSION   MW904671
ACCESSION   MW904679
ACCESSION   MW904694
ACCESSION   MW904697
ACCESSION   MW904714
ACCESSION   MW904725
ACCESSION   MW904726
ACCESSION   MW904798
ACCESSION   MW904843
ACCESSION   MW904931
ACCESSION   MW904939
ACCESSION   MW904951
ACCESSION   MW905075
ACCESSION   MW905096
ACCESSION   MW905124
ACCESSION   MW905149
ACCESSION   MW905153
ACCESSION   MW905164
ACCESSION   MW905222
ACCESSION   MW905262
ACCESSION   MW905269
ACCESSION   MW905408
ACCESSION   MW905409
ACCESSION   MW905514
ACCESSION   MW905527
ACCESSION   MW905541
ACCESSION   MW905552
ACCESSION   MW905598
ACCESSION   MW905632
ACCESSION   MW905660
ACCESSION   MW905678
ACCESSION   MW905749
ACCESSION   MW905772
ACCESSION   MW905787
ACCESSION   MW905847
ACCESSION   MW905925
ACCESSION   MW905939
ACCESSION   MW906039
ACCESSION   MW906086
ACCESSION   MW906105
ACCESSION   MW906115
ACCESSION   MW906121
ACCESSION   MW906183
ACCESSION   MW906195
ACCESSION   MW906214
ACCESSION   MW906239
ACCESSION   MW906271
ACCESSION   MW906309
ACCESSION   MW906322
ACCESSION   MW906342
ACCESSION   MW906356
ACCESSION   MW906363
ACCESSION   MW906411
ACCESSION   MW906426
ACCESSION   MW906446
ACCESSION   MW906464
ACCESSION   MW906470
ACCESSION   MW906505
ACCESSION   MW906666
ACCESSION   MW906688
ACCESSION   MW906774
ACCESSION   MW906839
ACCESSION   MW906852
ACCESSION   MW906921
ACCESSION   MW907154
ACCESSION   MW907191
ACCESSION   MW907224
ACCESSION   MW907243
ACCESSION   MW907255
ACCESSION   MW907322
ACCESSION   MW907350
ACCESSION   MW907614
ACCESSION   MW907615
ACCESSION   MW907621
ACCESSION   MW907624
ACCESSION   MW907630
ACCESSION   MW907631
ACCESSION   MW907632
ACCESSION   MW907645
ACCESSION   MW907651
ACCESSION   MW907687
ACCESSION   MW907730
ACCESSION   MW907737
ACCESSION   MW907751
ACCESSION   MW907774
ACCESSION   MW907801
ACCESSION   MW907813
ACCESSION   MW907826
ACCESSION   MW907848
ACCESSION   MW907850
ACCESSION   MW907853
ACCESSION   MW907903
ACCESSION   MW907906
ACCESSION   MW908029
ACCESSION   MW908185
ACCESSION   MW908234
ACCESSION   MW908319
ACCESSION   MW908354
ACCESSION   MW908384
ACCESSION   MW908403
ACCESSION   MW908432
ACCESSION   MW908458
ACCESSION   MW908463
ACCESSION   MW908468
ACCESSION   MW908493
ACCESSION   MW908496
ACCESSION   MW908543
ACCESSION   MW908554
ACCESSION   MW908576
ACCESSION   MW908617
ACCESSION   MW908686
ACCESSION   MW908689
ACCESSION   MW908727
ACCESSION   MW908765
ACCESSION   MW908955
ACCESSION   MW908972
ACCESSION   MW909005
ACCESSION   MW909024
ACCESSION   MW909112
ACCESSION   MW909119
ACCESSION   MW909122
ACCESSION   MW909181
ACCESSION   MW909238
ACCESSION   MW909382
ACCESSION   MW911338
ACCESSION   MW911852
ACCESSION   MW911943
ACCESSION   MW911947
ACCESSION   MW912007
ACCESSION   MW912035
ACCESSION   MW912102
ACCESSION   MW912120
ACCESSION   MW912123
ACCESSION   MW912149
ACCESSION   MW912157
ACCESSION   MW912181
ACCESSION   MW912200
ACCESSION   MW912206
ACCESSION   MW912252
ACCESSION   MW912319
ACCESSION   MW912404
ACCESSION   MW912455
ACCESSION   MW912477
ACCESSION   MW912485
ACCESSION   MW912522
ACCESSION   MW912531
ACCESSION   MW912534
ACCESSION   MW913376
ACCESSION   MW913399
ACCESSION   MW913441
ACCESSION   MW913474
ACCESSION   MW913488
ACCESSION   MW913522
ACCESSION   MW913677
ACCESSION   MW913717
ACCESSION   MW913734
ACCESSION   MW913761
ACCESSION   MW913808
ACCESSION   MW913813
ACCESSION   MW913837
ACCESSION   MW913840
ACCESSION   MW913938
ACCESSION   MW913939
ACCESSION   MW913941
ACCESSION   MW913970
ACCESSION   MW914060
ACCESSION   MW914073
ACCESSION   MW914091
ACCESSION   MW914099
ACCESSION   MW914103
ACCESSION   MW914147
ACCESSION   MW914153
ACCESSION   MW914157
ACCESSION   MW914164
ACCESSION   MW914179
ACCESSION   MW914240
ACCESSION   MW914251
ACCESSION   MW914327
ACCESSION   MW914397
ACCESSION   MW914405
ACCESSION   MW914488
ACCESSION   MW914522
ACCESSION   MW914535
ACCESSION   MW914577
ACCESSION   MW914679
ACCESSION   MW915195
ACCESSION   MW915229
ACCESSION   MW915991
ACCESSION   MW929856
ACCESSION   MW929932
ACCESSION   MW929937
ACCESSION   MW930001
ACCESSION   MW930044
ACCESSION   MW930102
ACCESSION   MW930183
ACCESSION   MW930975
ACCESSION   MW930983
ACCESSION   MW930985
ACCESSION   MW931063
ACCESSION   MW931120
ACCESSION   MW931131
ACCESSION   MW931280
ACCESSION   MW931284
ACCESSION   MW931319
ACCESSION   MW931420
ACCESSION   MW931430
ACCESSION   MW931431
ACCESSION   MW932018
ACCESSION   MW932076
ACCESSION   MW932144
ACCESSION   MW932171
ACCESSION   MW932266
ACCESSION   MW932277
ACCESSION   MW932299
ACCESSION   MW932321
ACCESSION   MW932397
ACCESSION   MW932404
ACCESSION   MW932418
ACCESSION   MW932546
ACCESSION   MW932547
ACCESSION   MW932587
ACCESSION   MW932608
ACCESSION   MW932620
ACCESSION   MW932639
ACCESSION   MW935676
ACCESSION   MW935809
ACCESSION   MW937182
ACCESSION   MW938598
ACCESSION   MW938604
ACCESSION   MW938605
ACCESSION   MW938614
ACCESSION   MW938615
ACCESSION   MW947242
ACCESSION   MW959375
ACCESSION   MW959410
ACCESSION   MW959439
ACCESSION   MW959517
ACCESSION   MW959528
ACCESSION   MW959627
ACCESSION   MW959642
ACCESSION   MW959823
ACCESSION   MW959901
ACCESSION   MW959971
ACCESSION   MW960444
ACCESSION   MW960520
ACCESSION   MW963276
ACCESSION   MW963360
ACCESSION   MW963391
ACCESSION   MW963404
ACCESSION   MW963409
ACCESSION   MW963418
ACCESSION   MW963496
ACCESSION   MW963512
ACCESSION   MW963563
ACCESSION   MW963687
ACCESSION   MW963698
ACCESSION   MW963729
ACCESSION   MW963746
ACCESSION   MW963847
ACCESSION   MW963879
ACCESSION   MW963891
ACCESSION   MW963915
ACCESSION   MW963943
ACCESSION   MW963947
ACCESSION   MW963967
ACCESSION   MW963971
ACCESSION   MW963991
ACCESSION   MW964005
ACCESSION   MW964016
ACCESSION   MW964078
ACCESSION   MW964107
ACCESSION   MW964123
ACCESSION   MW964162
ACCESSION   MW964163
ACCESSION   MW964173
ACCESSION   MW964443
ACCESSION   MW964445
ACCESSION   MW964473
ACCESSION   MW964616
ACCESSION   MW964619
ACCESSION   MW964630
ACCESSION   MW964641
ACCESSION   MW964660
ACCESSION   MW964680
ACCESSION   MW964713
ACCESSION   MW964732
ACCESSION   MW964751
ACCESSION   MW964806
ACCESSION   MW964893
ACCESSION   MW964953
ACCESSION   MW965056
ACCESSION   MW965125
ACCESSION   MW965166
ACCESSION   MW965169
ACCESSION   MW965922
ACCESSION   MW965988
ACCESSION   MW966006
ACCESSION   MW966124
ACCESSION   MW966145
ACCESSION   MW966161
ACCESSION   MW966162
ACCESSION   MW966456
ACCESSION   MW966470
ACCESSION   MW966530
ACCESSION   MW966572
ACCESSION   MW966734
ACCESSION   MW966774
ACCESSION   MW966806
ACCESSION   MW966924
ACCESSION   MW967030
ACCESSION   MW967069
ACCESSION   MW967127
ACCESSION   MW967415
ACCESSION   MW967437
ACCESSION   MW967473
ACCESSION   MW967487
ACCESSION   MW967509
ACCESSION   MW967577
ACCESSION   MW967594
ACCESSION   MW967625
ACCESSION   MW967717
ACCESSION   MW967739
ACCESSION   MW967918
ACCESSION   MW967971
ACCESSION   MW968099
ACCESSION   MW968111
ACCESSION   MW968129
ACCESSION   MW968220
ACCESSION   MW968245
ACCESSION   MW968255
ACCESSION   MW968303
ACCESSION   MW968446
ACCESSION   MW968447
ACCESSION   MW968466
ACCESSION   MW968507
ACCESSION   MW968624
ACCESSION   MW968768
ACCESSION   MW968782
ACCESSION   MW969002
ACCESSION   MW969017
ACCESSION   MW969025
ACCESSION   MW969158
ACCESSION   MW969165
ACCESSION   MW969313
ACCESSION   MW969324
ACCESSION   MW969330
ACCESSION   MW969411
ACCESSION   MW969419
ACCESSION   MW969451
ACCESSION   MW969480
ACCESSION   MW969488
ACCESSION   MW969494
ACCESSION   MW969588
ACCESSION   MW969602
ACCESSION   MW972384
ACCESSION   MW976781
ACCESSION   MW981409
ACCESSION   MW984459
ACCESSION   MW984474
ACCESSION   MW984493
ACCESSION   MW987801
ACCESSION   MW987805
ACCESSION   MW987983
ACCESSION   MW988252
ACCESSION   MW988253
ACCESSION   MW988411
ACCESSION   MW988486
ACCESSION   MW988493
ACCESSION   MW988618
ACCESSION   MW988635
ACCESSION   MW988636
ACCESSION   MW988750
ACCESSION   MW988824
ACCESSION   MW988907
ACCESSION   MW988932
ACCESSION   MW988956
ACCESSION   MW988958
ACCESSION   MW989044
ACCESSION   MW989045
ACCESSION   MW989092
ACCESSION   MW989100
ACCESSION   MW989125
ACCESSION   MW989130
ACCESSION   MW989135
ACCESSION   MW989254
ACCESSION   MW989274
ACCESSION   MW989353
ACCESSION   MW989369
ACCESSION   MW990435
ACCESSION   MW990437
ACCESSION   MW990512
ACCESSION   MW990565
ACCESSION   MW990650
ACCESSION   MW990682
ACCESSION   MW990755
ACCESSION   MW990828
ACCESSION   MW990862
ACCESSION   MW990997
ACCESSION   MW991034
ACCESSION   MW991105
ACCESSION   MW991337
ACCESSION   MW992800
ACCESSION   MW992875
ACCESSION   MW992900
ACCESSION   MW992909
ACCESSION   MW993053
ACCESSION   MW993147
ACCESSION   MW993227
ACCESSION   MW993267
ACCESSION   MW993298
ACCESSION   MW993337
ACCESSION   MW993497
ACCESSION   MW993530
ACCESSION   MW993533
ACCESSION   MW993537
ACCESSION   MW993566
ACCESSION   MW993704
ACCESSION   MW993830
ACCESSION   MW994039
ACCESSION   MW994168
ACCESSION   MW994302
ACCESSION   MW994602
ACCESSION   MW994621
ACCESSION   MW994683
ACCESSION   MW994759
ACCESSION   MW994821
ACCESSION   MW994958
ACCESSION   MZ000072
ACCESSION   MZ000402
ACCESSION   MZ000404
ACCESSION   MZ000590
ACCESSION   MZ000767
ACCESSION   MZ000773
ACCESSION   MZ000895
ACCESSION   MZ000970
ACCESSION   MZ001041
ACCESSION   MZ001114
ACCESSION   MZ001186
ACCESSION   MZ001234
ACCESSION   MZ001261
ACCESSION   MZ001305
ACCESSION   MZ001325
ACCESSION   MZ001378
ACCESSION   MZ001446
ACCESSION   MZ001696
ACCESSION   MZ001711
ACCESSION   MZ001744
ACCESSION   MZ001925
ACCESSION   MZ002051
ACCESSION   MZ002067
ACCESSION   MZ002154
ACCESSION   MZ002314
ACCESSION   MZ002332
ACCESSION   MZ002353
ACCESSION   MZ002401
ACCESSION   MZ002809
ACCESSION   MZ002845
ACCESSION   MZ002968
ACCESSION   MZ002993
ACCESSION   MZ003004
ACCESSION   MZ003051
ACCESSION   MZ003160
ACCESSION   MZ003244
ACCESSION   MZ003311
ACCESSION   MZ003331
ACCESSION   MZ003461
ACCESSION   MZ003588
ACCESSION   MZ003668
ACCESSION   MZ003713
ACCESSION   MZ003794
ACCESSION   MZ003859
ACCESSION   MZ004742
ACCESSION   MZ004783
ACCESSION   MZ004798
ACCESSION   MZ004871
ACCESSION   MZ004908
ACCESSION   MZ006040
ACCESSION   MZ006051
ACCESSION   MZ006063
ACCESSION   MZ006091
ACCESSION   MZ006093
ACCESSION   MZ006094
ACCESSION   MZ006113
ACCESSION   MZ006292
ACCESSION   MZ006356
ACCESSION   MZ006392
ACCESSION   MZ006462
ACCESSION   MZ006500
ACCESSION   MZ006520
ACCESSION   MZ006533
ACCESSION   MZ006570
ACCESSION   MZ006576
ACCESSION   MZ006578
ACCESSION   MZ006590
ACCESSION   MZ006609
ACCESSION   MZ006634
ACCESSION   MZ006675
ACCESSION   MZ006684
ACCESSION   MZ006713
ACCESSION   MZ006741
ACCESSION   MZ006784
ACCESSION   MZ006800
ACCESSION   MZ006820
ACCESSION   MZ006860
ACCESSION   MZ006874
ACCESSION   MZ006878
ACCESSION   MZ006892
ACCESSION   MZ006926
ACCESSION   MZ007022
ACCESSION   MZ007069
ACCESSION   MZ007077
ACCESSION   MZ007096
ACCESSION   MZ007108
ACCESSION   MZ007139
ACCESSION   MZ007235
ACCESSION   MZ007239
ACCESSION   MZ007265
ACCESSION   MZ007291
ACCESSION   MZ007320
ACCESSION   MZ008808
ACCESSION   MZ008844
ACCESSION   MZ008880
ACCESSION   MZ008956
ACCESSION   MZ008964
ACCESSION   MZ009030
ACCESSION   MZ009090
ACCESSION   MZ009131
ACCESSION   MZ009140
ACCESSION   MZ009179
ACCESSION   MZ009279
ACCESSION   MZ009313
ACCESSION   MZ009347
ACCESSION   MZ009424
ACCESSION   MZ009510
ACCESSION   MZ009521
ACCESSION   MZ009589
ACCESSION   MZ009766
ACCESSION   MZ009889
ACCESSION   MZ009903
ACCESSION   MZ009923
ACCESSION   MZ009976
ACCESSION   MZ010009
ACCESSION   MZ010399
ACCESSION   MZ010498
ACCESSION   MZ010549
ACCESSION   MZ010554
ACCESSION   MZ010559
ACCESSION   MZ010586
ACCESSION   MZ010700
ACCESSION   MZ010840
ACCESSION   MZ010900
ACCESSION   MZ010937
ACCESSION   MZ010966
ACCESSION   MZ010971
ACCESSION   MZ011041
ACCESSION   MZ011074
ACCESSION   MZ011102
ACCESSION   MZ011157
ACCESSION   MZ011190
ACCESSION   MZ011300
ACCESSION   MZ011446
ACCESSION   MZ011524
ACCESSION   MZ011613
ACCESSION   MZ011846
ACCESSION   MZ012037
ACCESSION   MZ012071
ACCESSION   MZ012243
ACCESSION   MZ012453
ACCESSION   MZ012488
ACCESSION   MZ012522
ACCESSION   MZ012715
ACCESSION   MZ013208
ACCESSION   MZ013331
ACCESSION   MZ013453
ACCESSION   MZ013455
ACCESSION   MZ013457
ACCESSION   MZ013656
ACCESSION   MZ013657
ACCESSION   MZ013770
ACCESSION   MZ013818
ACCESSION   MZ015133
ACCESSION   MZ015145
ACCESSION   MZ015263
ACCESSION   MZ015289
ACCESSION   MZ015328
ACCESSION   MZ015383
ACCESSION   MZ015419
ACCESSION   MZ015422
ACCESSION   MZ015516
ACCESSION   MZ018126
ACCESSION   MZ018145
ACCESSION   MZ020998
ACCESSION   MZ021235
ACCESSION   MZ021847
ACCESSION   MZ021852
ACCESSION   MZ022171
ACCESSION   MZ022187
ACCESSION   MZ022247
ACCESSION   MZ022263
ACCESSION   MZ022339
ACCESSION   MZ022406
ACCESSION   MZ022424
ACCESSION   MZ022710
ACCESSION   MZ022806
ACCESSION   MZ022908
ACCESSION   MZ022934
ACCESSION   MZ022942
ACCESSION   MZ022943
ACCESSION   MZ022980
ACCESSION   MZ023165
ACCESSION   MZ023245
ACCESSION   MZ023262
ACCESSION   MZ023273
ACCESSION   MZ023307
ACCESSION   MZ023336
ACCESSION   MZ023363
ACCESSION   MZ023387
ACCESSION   MZ023465
ACCESSION   MZ023491
ACCESSION   MZ023688
ACCESSION   MZ023813
ACCESSION   MZ023826
ACCESSION   MZ023882
ACCESSION   MZ023899
ACCESSION   MZ023907
ACCESSION   MZ024116
ACCESSION   MZ024402
ACCESSION   MZ024678
ACCESSION   MZ024690
ACCESSION   MZ024909
ACCESSION   MZ024917
ACCESSION   MZ024923
ACCESSION   MZ024989
ACCESSION   MZ025010
ACCESSION   MZ025157
ACCESSION   MZ025164
ACCESSION   MZ025187
ACCESSION   MZ025191
ACCESSION   MZ025263
ACCESSION   MZ025267
ACCESSION   MZ025372
ACCESSION   MZ025449
ACCESSION   MZ025459
ACCESSION   MZ025532
ACCESSION   MZ025559
ACCESSION   MZ025610
ACCESSION   MZ025612
ACCESSION   MZ025645
ACCESSION   MZ025658
ACCESSION   MZ025662
ACCESSION   MZ025689
ACCESSION   MZ025811
ACCESSION   MZ025844
ACCESSION   MZ025871
ACCESSION   MZ025882
ACCESSION   MZ025894
ACCESSION   MZ028848
ACCESSION   MZ029143
ACCESSION   MZ029180
ACCESSION   MZ029199
ACCESSION   MZ029268
ACCESSION   MZ029291
ACCESSION   MZ029300
ACCESSION   MZ029317
ACCESSION   MZ029769
ACCESSION   MZ029894
ACCESSION   MZ029964
ACCESSION   MZ030075
ACCESSION   MZ030086
ACCESSION   MZ030181
ACCESSION   MZ030195
ACCESSION   MZ030250
ACCESSION   MZ030252
ACCESSION   MZ030267
ACCESSION   MZ030429
ACCESSION   MZ030526
ACCESSION   MZ031370
ACCESSION   MZ032293
ACCESSION   MZ032298
ACCESSION   MZ032337
ACCESSION   MZ032507
ACCESSION   MZ032521
ACCESSION   MZ032537
ACCESSION   MZ032610
ACCESSION   MZ032612
ACCESSION   MZ032668
ACCESSION   MZ032718
ACCESSION   MZ032798
ACCESSION   MZ032814
ACCESSION   MZ033247
ACCESSION   MZ034130
ACCESSION   MZ034214
ACCESSION   MZ034238
ACCESSION   MZ034325
ACCESSION   MZ034394
ACCESSION   MZ034533
ACCESSION   MZ034632
ACCESSION   MZ034653
ACCESSION   MZ034795
ACCESSION   MZ034896
ACCESSION   MZ034905
ACCESSION   MZ034940
ACCESSION   MZ034974
ACCESSION   MZ035008
ACCESSION   MZ035099
ACCESSION   MZ035102
ACCESSION   MZ035156
ACCESSION   MZ035157
ACCESSION   MZ035199
ACCESSION   MZ035223
ACCESSION   MZ035242
ACCESSION   MZ035265
ACCESSION   MZ035297
ACCESSION   MZ035306
ACCESSION   MZ035337
ACCESSION   MZ035429
ACCESSION   MZ035447
ACCESSION   MZ035455
ACCESSION   MZ035462
ACCESSION   MZ035486
ACCESSION   MZ035511
ACCESSION   MZ035548
ACCESSION   MZ035595
ACCESSION   MZ035605
ACCESSION   MZ035638
ACCESSION   MZ035687
ACCESSION   MZ035834
ACCESSION   MZ035864
ACCESSION   MZ036036
ACCESSION   MZ036104
ACCESSION   MZ036154
ACCESSION   MZ036326
ACCESSION   MZ036332
ACCESSION   MZ036344
ACCESSION   MZ036389
ACCESSION   MZ036450
ACCESSION   MZ036622
ACCESSION   MZ036661
ACCESSION   MZ036785
ACCESSION   MZ036822
ACCESSION   MZ036885
ACCESSION   MZ036942
ACCESSION   MZ036947
ACCESSION   MZ037073
ACCESSION   MZ037190
ACCESSION   MZ037249
ACCESSION   MZ037251
ACCESSION   MZ037411
ACCESSION   MZ037537
ACCESSION   MZ037556
ACCESSION   MZ037576
ACCESSION   MZ037579
ACCESSION   MZ037596
ACCESSION   MZ037680
ACCESSION   MZ037727
ACCESSION   MZ037817
ACCESSION   MZ037823
ACCESSION   MZ037854
ACCESSION   MZ037949
ACCESSION   MZ037979
ACCESSION   MZ038107
ACCESSION   MZ038150
ACCESSION   MZ038178
ACCESSION   MZ038305
ACCESSION   MZ038431
ACCESSION   MZ038486
ACCESSION   MZ038610
ACCESSION   MZ038727
ACCESSION   MZ038757
ACCESSION   MZ038846
ACCESSION   MZ039052
ACCESSION   MZ039157
ACCESSION   MZ039165
ACCESSION   MZ039251
ACCESSION   MZ039266
ACCESSION   MZ039310
ACCESSION   MZ039328
ACCESSION   MZ039341
ACCESSION   MZ039358
ACCESSION   MZ039557
ACCESSION   MZ039625
ACCESSION   MZ039705
ACCESSION   MZ039814
ACCESSION   MZ045027
ACCESSION   MZ045041
ACCESSION   MZ045094
ACCESSION   MZ045116
ACCESSION   MZ045126
ACCESSION   MZ045186
ACCESSION   MZ045245
ACCESSION   MZ045328
ACCESSION   MZ046668
ACCESSION   MZ046971
ACCESSION   MZ047066
ACCESSION   MZ047398
ACCESSION   MZ047400
ACCESSION   MZ047410
ACCESSION   MZ047437
ACCESSION   MZ048092
ACCESSION   MZ048103
ACCESSION   MZ048141
ACCESSION   MZ048148
ACCESSION   MZ048507
ACCESSION   MZ048509
ACCESSION   MZ048518
ACCESSION   MZ049734
ACCESSION   MZ049879
ACCESSION   MZ049930
ACCESSION   MZ053612
ACCESSION   MZ053637
ACCESSION   MZ053690
ACCESSION   MZ053715
ACCESSION   MZ053732
ACCESSION   MZ053771
ACCESSION   MZ053787
ACCESSION   MZ053812
ACCESSION   MZ054066
ACCESSION   MZ054411
ACCESSION   MZ054806
ACCESSION   MZ054921
ACCESSION   MZ054933
ACCESSION   MZ054988
ACCESSION   MZ055053
ACCESSION   MZ055082
ACCESSION   MZ055270
ACCESSION   MZ055312
ACCESSION   MZ056039
ACCESSION   MZ056060
ACCESSION   MZ056062
ACCESSION   MZ056074
ACCESSION   MZ056108
ACCESSION   MZ056139
ACCESSION   MZ056236
ACCESSION   MZ056292
ACCESSION   MZ056297
ACCESSION   MZ056298
ACCESSION   MZ056384
ACCESSION   MZ056402
ACCESSION   MZ056404
ACCESSION   MZ056428
ACCESSION   MZ056429
ACCESSION   MZ056430
ACCESSION   MZ056516
ACCESSION   MZ056528
ACCESSION   MZ057986
ACCESSION   MZ058178
ACCESSION   MZ058180
ACCESSION   MZ058212
ACCESSION   MZ058213
ACCESSION   MZ058222
ACCESSION   MZ058257
ACCESSION   MZ058354
ACCESSION   MZ058373
ACCESSION   MZ058381
ACCESSION   MZ058475
ACCESSION   MZ058488
ACCESSION   MZ058505
ACCESSION   MZ058545
ACCESSION   MZ058561
ACCESSION   MZ058601
ACCESSION   MZ058632
ACCESSION   MZ058648
ACCESSION   MZ058723
ACCESSION   MZ058777
ACCESSION   MZ058784
ACCESSION   MZ058802
ACCESSION   MZ058809
ACCESSION   MZ058859
ACCESSION   MZ058952
ACCESSION   MZ058993
ACCESSION   MZ059005
ACCESSION   MZ059043
ACCESSION   MZ059101
ACCESSION   MZ059150
ACCESSION   MZ059192
ACCESSION   MZ059231
ACCESSION   MZ059307
ACCESSION   MZ059432
ACCESSION   MZ059471
ACCESSION   MZ059504
ACCESSION   MZ059587
ACCESSION   MZ059588
ACCESSION   MZ059636
ACCESSION   MZ059649
ACCESSION   MZ059717
ACCESSION   MZ059795
ACCESSION   MZ059840
ACCESSION   MZ059844
ACCESSION   MZ059864
ACCESSION   MZ059914
ACCESSION   MZ059980
ACCESSION   MZ060026
ACCESSION   MZ060088
ACCESSION   MZ060213
ACCESSION   MZ060280
ACCESSION   MZ060319
ACCESSION   MZ060321
ACCESSION   MZ060329
ACCESSION   MZ060421
ACCESSION   MZ060459
ACCESSION   MZ060460
ACCESSION   MZ060517
ACCESSION   MZ060538
ACCESSION   MZ060562
ACCESSION   MZ060570
ACCESSION   MZ060580
ACCESSION   MZ060601
ACCESSION   MZ060646
ACCESSION   MZ060680
ACCESSION   MZ060693
ACCESSION   MZ060727
ACCESSION   MZ060748
ACCESSION   MZ060752
ACCESSION   MZ060762
ACCESSION   MZ060767
ACCESSION   MZ060771
ACCESSION   MZ060796
ACCESSION   MZ060813
ACCESSION   MZ060820
ACCESSION   MZ060839
ACCESSION   MZ060857
ACCESSION   MZ060939
ACCESSION   MZ060975
ACCESSION   MZ061038
ACCESSION   MZ061046
ACCESSION   MZ061058
ACCESSION   MZ061083
ACCESSION   MZ061149
ACCESSION   MZ061152
ACCESSION   MZ061157
ACCESSION   MZ061203
ACCESSION   MZ061293
ACCESSION   MZ061303
ACCESSION   MZ061315
ACCESSION   MZ061398
ACCESSION   MZ061500
ACCESSION   MZ062160
ACCESSION   MZ062208
ACCESSION   MZ064629
ACCESSION   MZ064699
ACCESSION   MZ064794
ACCESSION   MZ064817
ACCESSION   MZ064864
ACCESSION   MZ064985
ACCESSION   MZ065060
ACCESSION   MZ065076
ACCESSION   MZ065107
ACCESSION   MZ068498
ACCESSION   MZ068585
ACCESSION   MZ068637
ACCESSION   MZ068903
ACCESSION   MZ068953
ACCESSION   MZ069004
ACCESSION   MZ069178
ACCESSION   MZ069209
ACCESSION   MZ069337
ACCESSION   MZ069365
ACCESSION   MZ069415
ACCESSION   MZ069529
ACCESSION   MZ069537
ACCESSION   MZ069548
ACCESSION   MZ069551
ACCESSION   MZ069801
ACCESSION   MZ069849
ACCESSION   MZ069963
ACCESSION   MZ070076
ACCESSION   MZ070087
ACCESSION   MZ070094
ACCESSION   MZ070246
ACCESSION   MZ070308
ACCESSION   MZ070324
ACCESSION   MZ070347
ACCESSION   MZ070491
ACCESSION   MZ070494
ACCESSION   MZ070514
ACCESSION   MZ070555
ACCESSION   MZ070659
ACCESSION   MZ070715
ACCESSION   MZ070838
ACCESSION   MZ070839
ACCESSION   MZ070947
ACCESSION   MZ071021
ACCESSION   MZ071039
ACCESSION   MZ071114
ACCESSION   MZ071219
ACCESSION   MZ071315
ACCESSION   MZ071395
ACCESSION   MZ071444
ACCESSION   MZ071501
ACCESSION   MZ071503
ACCESSION   MZ071669
ACCESSION   MZ072119
ACCESSION   MZ072162
ACCESSION   MZ072227
ACCESSION   MZ072265
ACCESSION   MZ072332
ACCESSION   MZ072367
ACCESSION   MZ072402
ACCESSION   MZ072486
ACCESSION   MZ072548
ACCESSION   MZ072582
ACCESSION   MZ072584
ACCESSION   MZ072593
ACCESSION   MZ072801
ACCESSION   MZ072854
ACCESSION   MZ072882
ACCESSION   MZ073081
ACCESSION   MZ073141
ACCESSION   MZ073178
ACCESSION   MZ073274
ACCESSION   MZ073380
ACCESSION   MZ073453
ACCESSION   MZ073582
ACCESSION   MZ073610
ACCESSION   MZ073812
ACCESSION   MZ073813
ACCESSION   MZ073826
ACCESSION   MZ073841
ACCESSION   MZ074037
ACCESSION   MZ074103
ACCESSION   MZ074106
ACCESSION   MZ074136
ACCESSION   MZ074206
ACCESSION   MZ074276
ACCESSION   MZ074336
ACCESSION   MZ074438
ACCESSION   MZ074466
ACCESSION   MZ074567
ACCESSION   MZ074610
ACCESSION   MZ074677
ACCESSION   MZ074697
ACCESSION   MZ074736
ACCESSION   MZ074749
ACCESSION   MZ074759
ACCESSION   MZ075021
ACCESSION   MZ075049
ACCESSION   MZ075063
ACCESSION   MZ075134
ACCESSION   MZ075144
ACCESSION   MZ075418
ACCESSION   MZ075431
ACCESSION   MZ075471
ACCESSION   MZ075549
ACCESSION   MZ075610
ACCESSION   MZ075673
ACCESSION   MZ075680
ACCESSION   MZ075685
ACCESSION   MZ075688
ACCESSION   MZ076028
ACCESSION   MZ076086
ACCESSION   MZ076097
ACCESSION   MZ076138
ACCESSION   MZ076158
ACCESSION   MZ076166
ACCESSION   MZ076178
ACCESSION   MZ076263
ACCESSION   MZ076276
ACCESSION   MZ076279
ACCESSION   MZ076356
ACCESSION   MZ076411
ACCESSION   MZ076456
ACCESSION   MZ076475
ACCESSION   MZ076493
ACCESSION   MZ082497
ACCESSION   MZ082504
ACCESSION   MZ082593
ACCESSION   MZ082597
ACCESSION   MZ082603
ACCESSION   MZ082625
ACCESSION   MZ082638
ACCESSION   MZ082710
ACCESSION   MZ082756
ACCESSION   MZ082806
ACCESSION   MZ082968
ACCESSION   MZ082970
ACCESSION   MZ082971
ACCESSION   MZ083017
ACCESSION   MZ083081
ACCESSION   MZ083097
ACCESSION   MZ083224
ACCESSION   MZ083236
ACCESSION   MZ083242
ACCESSION   MZ083246
ACCESSION   MZ083337
ACCESSION   MZ083340
ACCESSION   MZ083357
ACCESSION   MZ083372
ACCESSION   MZ083414
ACCESSION   MZ083429
ACCESSION   MZ083460
ACCESSION   MZ083533
ACCESSION   MZ083550
ACCESSION   MZ083552
ACCESSION   MZ083562
ACCESSION   MZ083642
ACCESSION   MZ083646
ACCESSION   MZ083654
ACCESSION   MZ083686
ACCESSION   MZ083698
ACCESSION   MZ083708
ACCESSION   MZ083715
ACCESSION   MZ083722
ACCESSION   MZ083747
ACCESSION   MZ083769
ACCESSION   MZ083796
ACCESSION   MZ083849
ACCESSION   MZ083881
ACCESSION   MZ083930
ACCESSION   MZ083979
ACCESSION   MZ084048
ACCESSION   MZ084075
ACCESSION   MZ084148
ACCESSION   MZ084172
ACCESSION   MZ084190
ACCESSION   MZ084271
ACCESSION   MZ084348
ACCESSION   MZ084349
ACCESSION   MZ084408
ACCESSION   MZ084499
ACCESSION   MZ084620
ACCESSION   MZ084683
ACCESSION   MZ084792
ACCESSION   MZ084805
ACCESSION   MZ084846
ACCESSION   MZ084855
ACCESSION   MZ084890
ACCESSION   MZ084990
ACCESSION   MZ085047
ACCESSION   MZ085070
ACCESSION   MZ085073
ACCESSION   MZ085086
ACCESSION   MZ085108
ACCESSION   MZ085131
ACCESSION   MZ085152
ACCESSION   MZ085154
ACCESSION   MZ085158
ACCESSION   MZ085174
ACCESSION   MZ085267
ACCESSION   MZ085324
ACCESSION   MZ085331
ACCESSION   MZ085345
ACCESSION   MZ085349
ACCESSION   MZ085456
ACCESSION   MZ085495
ACCESSION   MZ085576
ACCESSION   MZ085589
ACCESSION   MZ085601
ACCESSION   MZ085628
ACCESSION   MZ085684
ACCESSION   MZ085760
ACCESSION   MZ085813
ACCESSION   MZ085824
ACCESSION   MZ085881
ACCESSION   MZ086087
ACCESSION   MZ086172
ACCESSION   MZ086193
ACCESSION   MZ086206
ACCESSION   MZ086214
ACCESSION   MZ086413
ACCESSION   MZ086436
ACCESSION   MZ086446
ACCESSION   MZ086491
ACCESSION   MZ086553
ACCESSION   MZ086555
ACCESSION   MZ086626
ACCESSION   MZ086629
ACCESSION   MZ086636
ACCESSION   MZ086652
ACCESSION   MZ086703
ACCESSION   MZ086730
ACCESSION   MZ086753
ACCESSION   MZ087950
ACCESSION   MZ087974
ACCESSION   MZ088005
ACCESSION   MZ089644
ACCESSION   MZ089664
ACCESSION   MZ089817
ACCESSION   MZ090163
ACCESSION   MZ090221
ACCESSION   MZ090299
ACCESSION   MZ090311
ACCESSION   MZ090369
ACCESSION   MZ090393
ACCESSION   MZ097542
ACCESSION   MZ100083
ACCESSION   MZ100111
ACCESSION   MZ100117
ACCESSION   MZ100122
ACCESSION   MZ100164
ACCESSION   MZ100178
ACCESSION   MZ100273
ACCESSION   MZ100441
ACCESSION   MZ100461
ACCESSION   MZ100477
ACCESSION   MZ100548
ACCESSION   MZ100566
ACCESSION   MZ100704
ACCESSION   MZ100721
ACCESSION   MZ100820
ACCESSION   MZ100868
ACCESSION   MZ100900
ACCESSION   MZ100922
ACCESSION   MZ101040
ACCESSION   MZ101082
ACCESSION   MZ101088
ACCESSION   MZ101090
ACCESSION   MZ101104
ACCESSION   MZ101123
ACCESSION   MZ101177
ACCESSION   MZ101206
ACCESSION   MZ101244
ACCESSION   MZ101265
ACCESSION   MZ101292
ACCESSION   MZ101294
ACCESSION   MZ101444
ACCESSION   MZ101567
ACCESSION   MZ101617
ACCESSION   MZ101783
ACCESSION   MZ101812
ACCESSION   MZ101958
ACCESSION   MZ102015
ACCESSION   MZ102109
ACCESSION   MZ102168
ACCESSION   MZ102221
ACCESSION   MZ102236
ACCESSION   MZ126701
ACCESSION   MZ130979
ACCESSION   MZ130997
ACCESSION   MZ131008
ACCESSION   MZ131085
ACCESSION   MZ131177
ACCESSION   MZ131188
ACCESSION   MZ131227
ACCESSION   MZ131303
ACCESSION   MZ131331
ACCESSION   MZ131351
ACCESSION   MZ131393
ACCESSION   MZ131441
ACCESSION   MZ131475
ACCESSION   MZ131488
ACCESSION   MZ131500
ACCESSION   MZ131503
ACCESSION   MZ131673
ACCESSION   MZ131717
ACCESSION   MZ131726
ACCESSION   MZ131729
ACCESSION   MZ131767
ACCESSION   MZ131832
ACCESSION   MZ131930
ACCESSION   MZ131990
ACCESSION   MZ132019
ACCESSION   MZ132034
ACCESSION   MZ132072
ACCESSION   MZ132251
ACCESSION   MZ132262
ACCESSION   MZ132265
ACCESSION   MZ132269
ACCESSION   MZ132307
ACCESSION   MZ132484
ACCESSION   MZ132529
ACCESSION   MZ132547
ACCESSION   MZ132579
ACCESSION   MZ132587
ACCESSION   MZ132614
ACCESSION   MZ132729
ACCESSION   MZ132756
ACCESSION   MZ132852
ACCESSION   MZ132872
ACCESSION   MZ132882
ACCESSION   MZ132919
ACCESSION   MZ132942
ACCESSION   MZ133062
ACCESSION   MZ133179
ACCESSION   MZ133222
ACCESSION   MZ133270
ACCESSION   MZ133278
ACCESSION   MZ133328
ACCESSION   MZ140571
ACCESSION   MZ140628
ACCESSION   MZ140663
ACCESSION   MZ140692
ACCESSION   MZ140786
ACCESSION   MZ140811
ACCESSION   MZ140821
ACCESSION   MZ140858
ACCESSION   MZ141025
ACCESSION   MZ141043
ACCESSION   MZ141067
ACCESSION   MZ141098
ACCESSION   MZ141135
ACCESSION   MZ141213
ACCESSION   MZ141218
ACCESSION   MZ141242
ACCESSION   MZ141262
ACCESSION   MZ141345
ACCESSION   MZ141559
ACCESSION   MZ141573
ACCESSION   MZ141753
ACCESSION   MZ141817
ACCESSION   MZ141856
ACCESSION   MZ141873
ACCESSION   MZ142293
ACCESSION   MZ142304
ACCESSION   MZ142380
ACCESSION   MZ142394
ACCESSION   MZ142403
ACCESSION   MZ142431
ACCESSION   MZ142531
ACCESSION   MZ142669
ACCESSION   MZ142675
ACCESSION   MZ142805
ACCESSION   MZ142860
ACCESSION   MZ142973
ACCESSION   MZ142983
ACCESSION   MZ142995
ACCESSION   MZ143007
ACCESSION   MZ143063
ACCESSION   MZ143136
ACCESSION   MZ143157
ACCESSION   MZ143261
ACCESSION   MZ143319
ACCESSION   MZ143322
ACCESSION   MZ143326
ACCESSION   MZ143421
ACCESSION   MZ143464
ACCESSION   MZ143494
ACCESSION   MZ143516
ACCESSION   MZ143526
ACCESSION   MZ143795
ACCESSION   MZ144328
ACCESSION   MZ145296
ACCESSION   MZ145318
ACCESSION   MZ145324
ACCESSION   MZ145414
ACCESSION   MZ145458
ACCESSION   MZ145496
ACCESSION   MZ145568
ACCESSION   MZ145603
ACCESSION   MZ145695
ACCESSION   MZ145708
ACCESSION   MZ145737
ACCESSION   MZ145812
ACCESSION   MZ146052
ACCESSION   MZ146087
ACCESSION   MZ146098
ACCESSION   MZ146118
ACCESSION   MZ146166
ACCESSION   MZ146191
ACCESSION   MZ146213
ACCESSION   MZ146216
ACCESSION   MZ146302
ACCESSION   MZ149367
ACCESSION   MZ149551
ACCESSION   MZ149579
ACCESSION   MZ149631
ACCESSION   MZ149650
ACCESSION   MZ149671
ACCESSION   MZ149686
ACCESSION   MZ149704
ACCESSION   MZ149714
ACCESSION   MZ149755
ACCESSION   MZ149814
ACCESSION   MZ149859
ACCESSION   MZ149866
ACCESSION   MZ149887
ACCESSION   MZ149970
ACCESSION   MZ150546
ACCESSION   MZ150548
ACCESSION   MZ151970
ACCESSION   MZ152032
ACCESSION   MZ152052
ACCESSION   MZ152177
ACCESSION   MZ152182
ACCESSION   MZ152261
ACCESSION   MZ152304
ACCESSION   MZ152339
ACCESSION   MZ152356
ACCESSION   MZ152362
ACCESSION   MZ152383
ACCESSION   MZ152419
ACCESSION   MZ152481
ACCESSION   MZ152535
ACCESSION   MZ152608
ACCESSION   MZ152627
ACCESSION   MZ152918
ACCESSION   MZ152973
ACCESSION   MZ152985
ACCESSION   MZ152999
ACCESSION   MZ153067
ACCESSION   MZ153444
ACCESSION   MZ153450
ACCESSION   MZ153458
ACCESSION   MZ153478
ACCESSION   MZ153527
ACCESSION   MZ153576
ACCESSION   MZ153617
ACCESSION   MZ153698
ACCESSION   MZ153723
ACCESSION   MZ153765
ACCESSION   MZ153769
ACCESSION   MZ153777
ACCESSION   MZ153782
ACCESSION   MZ153867
ACCESSION   MZ153879
ACCESSION   MZ153920
ACCESSION   MZ154007
ACCESSION   MZ154031
ACCESSION   MZ154037
ACCESSION   MZ154069
ACCESSION   MZ154107
ACCESSION   MZ154111
ACCESSION   MZ154149
ACCESSION   MZ154168
ACCESSION   MZ154187
ACCESSION   MZ154231
ACCESSION   MZ154293
ACCESSION   MZ154313
ACCESSION   MZ154400
ACCESSION   MZ154488
ACCESSION   MZ154526
ACCESSION   MZ154555
ACCESSION   MZ154582
ACCESSION   MZ155989
ACCESSION   MZ155991
ACCESSION   MZ156593
ACCESSION   MZ156604
ACCESSION   MZ156610
ACCESSION   MZ156622
ACCESSION   MZ156631
ACCESSION   MZ156644
ACCESSION   MZ156658
ACCESSION   MZ156717
ACCESSION   MZ156720
ACCESSION   MZ156953
ACCESSION   MZ158431
ACCESSION   MZ158731
ACCESSION   MZ158753
ACCESSION   MZ159056
ACCESSION   MZ159182
ACCESSION   MZ159210
ACCESSION   MZ159243
ACCESSION   MZ160325
ACCESSION   MZ160356
ACCESSION   MZ160368
ACCESSION   MZ161210
ACCESSION   MZ161222
ACCESSION   MZ161233
ACCESSION   MZ161263
ACCESSION   MZ161264
ACCESSION   MZ161287
ACCESSION   MZ161339
ACCESSION   MZ161345
ACCESSION   MZ161350
ACCESSION   MZ161353
ACCESSION   MZ161393
ACCESSION   MZ161448
ACCESSION   MZ161455
ACCESSION   MZ161476
ACCESSION   MZ161497
ACCESSION   MZ161523
ACCESSION   MZ161542
ACCESSION   MZ161570
ACCESSION   MZ161573
ACCESSION   MZ161593
ACCESSION   MZ161630
ACCESSION   MZ161636
ACCESSION   MZ161673
ACCESSION   MZ161700
ACCESSION   MZ161753
ACCESSION   MZ163218
ACCESSION   MZ163224
ACCESSION   MZ163237
ACCESSION   MZ163249
ACCESSION   MZ163255
ACCESSION   MZ163261
ACCESSION   MZ163344
ACCESSION   MZ163358
ACCESSION   MZ163367
ACCESSION   MZ163370
ACCESSION   MZ163423
ACCESSION   MZ163468
ACCESSION   MZ163481
ACCESSION   MZ163495
ACCESSION   MZ163501
ACCESSION   MZ163590
ACCESSION   MZ163637
ACCESSION   MZ163708
ACCESSION   MZ163713
ACCESSION   MZ163729
ACCESSION   MZ163739
ACCESSION   MZ163784
ACCESSION   MZ163788
ACCESSION   MZ163821
ACCESSION   MZ163828
ACCESSION   MZ163836
ACCESSION   MZ163841
ACCESSION   MZ163885
ACCESSION   MZ163886
ACCESSION   MZ163970
ACCESSION   MZ163981
ACCESSION   MZ163998
ACCESSION   MZ164000
ACCESSION   MZ164017
ACCESSION   MZ164038
ACCESSION   MZ164082
ACCESSION   MZ164271
ACCESSION   MZ164293
ACCESSION   MZ164335
ACCESSION   MZ164409
ACCESSION   MZ164547
ACCESSION   MZ164639
ACCESSION   MZ164665
ACCESSION   MZ164723
ACCESSION   MZ164750
ACCESSION   MZ165788
ACCESSION   MZ165835
ACCESSION   MZ165893
ACCESSION   MZ166146
ACCESSION   MZ166168
ACCESSION   MZ166176
ACCESSION   MZ166194
ACCESSION   MZ166206
ACCESSION   MZ166323
ACCESSION   MZ166339
ACCESSION   MZ166389
ACCESSION   MZ166538
ACCESSION   MZ166539
ACCESSION   MZ166544
ACCESSION   MZ166581
ACCESSION   MZ166590
ACCESSION   MZ166714
ACCESSION   MZ166782
ACCESSION   MZ166786
ACCESSION   MZ166837
ACCESSION   MZ166851
ACCESSION   MZ166861
ACCESSION   MZ166862
ACCESSION   MZ166892
ACCESSION   MZ166915
ACCESSION   MZ166980
ACCESSION   MZ167030
ACCESSION   MZ167076
ACCESSION   MZ167099
ACCESSION   MZ167104
ACCESSION   MZ167117
ACCESSION   MZ167128
ACCESSION   MZ167141
ACCESSION   MZ167144
ACCESSION   MZ167261
ACCESSION   MZ167352
ACCESSION   MZ167391
ACCESSION   MZ167510
ACCESSION   MZ167512
ACCESSION   MZ167517
ACCESSION   MZ167528
ACCESSION   MZ167532
ACCESSION   MZ167552
ACCESSION   MZ167627
ACCESSION   MZ167698
ACCESSION   MZ167743
ACCESSION   MZ167750
ACCESSION   MZ168078
ACCESSION   MZ168178
ACCESSION   MZ168179
ACCESSION   MZ168252
ACCESSION   MZ168253
ACCESSION   MZ168314
ACCESSION   MZ168345
ACCESSION   MZ168362
ACCESSION   MZ168374
ACCESSION   MZ168395
ACCESSION   MZ168469
ACCESSION   MZ168498
ACCESSION   MZ169364
ACCESSION   MZ169366
ACCESSION   MZ170379
ACCESSION   MZ170412
ACCESSION   MZ170438
ACCESSION   MZ170475
ACCESSION   MZ170589
ACCESSION   MZ170597
ACCESSION   MZ170605
ACCESSION   MZ170637
ACCESSION   MZ171599
ACCESSION   MZ171683
ACCESSION   MZ171706
ACCESSION   MZ171877
ACCESSION   MZ171956
ACCESSION   MZ172000
ACCESSION   MZ172006
ACCESSION   MZ172012
ACCESSION   MZ172017
ACCESSION   MZ172135
ACCESSION   MZ172140
ACCESSION   MZ172149
ACCESSION   MZ172160
ACCESSION   MZ172173
ACCESSION   MZ172228
ACCESSION   MZ172328
ACCESSION   MZ172373
ACCESSION   MZ172873
ACCESSION   MZ172893
ACCESSION   MZ173009
ACCESSION   MZ173087
ACCESSION   MZ173109
ACCESSION   MZ173121
ACCESSION   MZ173122
ACCESSION   MZ173170
ACCESSION   MZ173221
ACCESSION   MZ173278
ACCESSION   MZ173310
ACCESSION   MZ173396
ACCESSION   MZ173400
ACCESSION   MZ173426
ACCESSION   MZ173438
ACCESSION   MZ179257
ACCESSION   MZ179265
ACCESSION   MZ179342
ACCESSION   MZ179542
ACCESSION   MZ179552
ACCESSION   MZ179573
ACCESSION   MZ179574
ACCESSION   MZ179696
ACCESSION   MZ179724
ACCESSION   MZ179926
ACCESSION   MZ179948
ACCESSION   MZ179992
ACCESSION   MZ180013
ACCESSION   MZ180113
ACCESSION   MZ180267
ACCESSION   MZ180395
ACCESSION   MZ180436
ACCESSION   MZ180463
ACCESSION   MZ180466
ACCESSION   MZ180565
ACCESSION   MZ180642
ACCESSION   MZ180741
ACCESSION   MZ180796
ACCESSION   MZ180853
ACCESSION   MZ180965
ACCESSION   MZ181020
ACCESSION   MZ181093
ACCESSION   MZ181139
ACCESSION   MZ181148
ACCESSION   MZ181223
ACCESSION   MZ181319
ACCESSION   MZ181342
ACCESSION   MZ181352
ACCESSION   MZ181383
ACCESSION   MZ181401
ACCESSION   MZ181457
ACCESSION   MZ181591
ACCESSION   MZ181618
ACCESSION   MZ181657
ACCESSION   MZ181663
ACCESSION   MZ181683
ACCESSION   MZ181714
ACCESSION   MZ181785
ACCESSION   MZ181896
ACCESSION   MZ181917
ACCESSION   MZ181927
ACCESSION   MZ181967
ACCESSION   MZ181970
ACCESSION   MZ182038
ACCESSION   MZ182052
ACCESSION   MZ183944
ACCESSION   MZ184080
ACCESSION   MZ184089
ACCESSION   MZ184130
ACCESSION   MZ184200
ACCESSION   MZ184202
ACCESSION   MZ184209
ACCESSION   MZ184261
ACCESSION   MZ184271
ACCESSION   MZ184279
ACCESSION   MZ184331
ACCESSION   MZ184346
ACCESSION   MZ184445
ACCESSION   MZ184447
ACCESSION   MZ184457
ACCESSION   MZ184497
ACCESSION   MZ184510
ACCESSION   MZ184516
ACCESSION   MZ184576
ACCESSION   MZ184592
ACCESSION   MZ184656
ACCESSION   MZ184667
ACCESSION   MZ184675
ACCESSION   MZ184690
ACCESSION   MZ184714
ACCESSION   MZ184726
ACCESSION   MZ184745
ACCESSION   MZ184893
ACCESSION   MZ184914
ACCESSION   MZ184928
ACCESSION   MZ184945
ACCESSION   MZ185077
ACCESSION   MZ185264
ACCESSION   MZ185394
ACCESSION   MZ185417
ACCESSION   MZ185509
ACCESSION   MZ185582
ACCESSION   MZ185668
ACCESSION   MZ185750
ACCESSION   MZ185799
ACCESSION   MZ185863
ACCESSION   MZ185881
ACCESSION   MZ185903
ACCESSION   MZ186007
ACCESSION   MZ186098
ACCESSION   MZ186151
ACCESSION   MZ186184
ACCESSION   MZ186207
ACCESSION   MZ186241
ACCESSION   MZ186273
ACCESSION   MZ186289
ACCESSION   MZ186429
ACCESSION   MZ186485
ACCESSION   MZ186507
ACCESSION   MZ186612
ACCESSION   MZ186651
ACCESSION   MZ186690
ACCESSION   MZ186708
ACCESSION   MZ186904
ACCESSION   MZ186932
ACCESSION   MZ186957
ACCESSION   MZ186990
ACCESSION   MZ187007
ACCESSION   MZ187013
ACCESSION   MZ187036
ACCESSION   MZ187090
ACCESSION   MZ187103
ACCESSION   MZ187193
ACCESSION   MZ187229
ACCESSION   MZ187249
ACCESSION   MZ187260
ACCESSION   MZ187264
ACCESSION   MZ187295
ACCESSION   MZ187329
ACCESSION   MZ187371
ACCESSION   MZ187394
ACCESSION   MZ187412
ACCESSION   MZ187685
ACCESSION   MZ187721
ACCESSION   MZ187878
ACCESSION   MZ187925
ACCESSION   MZ187938
ACCESSION   MZ187952
ACCESSION   MZ187956
ACCESSION   MZ188174
ACCESSION   MZ188187
ACCESSION   MZ188262
ACCESSION   MZ188275
ACCESSION   MZ188290
ACCESSION   MZ188384
ACCESSION   MZ188390
ACCESSION   MZ188414
ACCESSION   MZ188458
ACCESSION   MZ188504
ACCESSION   MZ188519
ACCESSION   MZ188548
ACCESSION   MZ188588
ACCESSION   MZ188658
ACCESSION   MZ188935
ACCESSION   MZ188946
ACCESSION   MZ189109
ACCESSION   MZ189129
ACCESSION   MZ189317
ACCESSION   MZ190264
ACCESSION   MZ191352
ACCESSION   MZ191920
ACCESSION   MZ191922
ACCESSION   MZ191925
ACCESSION   MZ191950
ACCESSION   MZ191965
ACCESSION   MZ192041
ACCESSION   MZ192055
ACCESSION   MZ192065
ACCESSION   MZ192066
ACCESSION   MZ192294
ACCESSION   MZ192309
ACCESSION   MZ192314
ACCESSION   MZ192320
ACCESSION   MZ192333
ACCESSION   MZ192347
ACCESSION   MZ192417
ACCESSION   MZ192421
ACCESSION   MZ192518
ACCESSION   MZ192543
ACCESSION   MZ192544
ACCESSION   MZ192597
ACCESSION   MZ192604
ACCESSION   MZ192636
ACCESSION   MZ192723
ACCESSION   MZ192747
ACCESSION   MZ192817
ACCESSION   MZ193080
ACCESSION   MZ193086
ACCESSION   MZ193189
ACCESSION   MZ193344
ACCESSION   MZ193387
ACCESSION   MZ193427
ACCESSION   MZ193444
ACCESSION   MZ193480
ACCESSION   MZ193501
ACCESSION   MZ193524
ACCESSION   MZ193525
ACCESSION   MZ193526
ACCESSION   MZ193548
ACCESSION   MZ193577
ACCESSION   MZ193606
ACCESSION   MZ193629
ACCESSION   MZ193726
ACCESSION   MZ193916
ACCESSION   MZ193925
ACCESSION   MZ193938
ACCESSION   MZ193991
ACCESSION   MZ194022
ACCESSION   MZ194040
ACCESSION   MZ194071
ACCESSION   MZ194077
ACCESSION   MZ194087
ACCESSION   MZ194133
ACCESSION   MZ194150
ACCESSION   MZ194183
ACCESSION   MZ194208
ACCESSION   MZ194225
ACCESSION   MZ194262
ACCESSION   MZ194310
ACCESSION   MZ194322
ACCESSION   MZ194341
ACCESSION   MZ194389
ACCESSION   MZ194403
ACCESSION   MZ194529
ACCESSION   MZ194643
ACCESSION   MZ194836
ACCESSION   MZ194843
ACCESSION   MZ194857
ACCESSION   MZ194932
ACCESSION   MZ195087
ACCESSION   MZ195168
ACCESSION   MZ195234
ACCESSION   MZ195266
ACCESSION   MZ195370
ACCESSION   MZ195396
ACCESSION   MZ195399
ACCESSION   MZ195406
ACCESSION   MZ195433
ACCESSION   MZ195439
ACCESSION   MZ195482
ACCESSION   MZ195639
ACCESSION   MZ195673
ACCESSION   MZ195753
ACCESSION   MZ195757
ACCESSION   MZ195789
ACCESSION   MZ195810
ACCESSION   MZ195812
ACCESSION   MZ195929
ACCESSION   MZ196037
ACCESSION   MZ196083
ACCESSION   MZ196110
ACCESSION   MZ196113
ACCESSION   MZ196172
ACCESSION   MZ196351
ACCESSION   MZ201340
ACCESSION   MZ201358
ACCESSION   MZ201396
ACCESSION   MZ201446
ACCESSION   MZ201452
ACCESSION   MZ201470
ACCESSION   MZ201497
ACCESSION   MZ201501
ACCESSION   MZ201519
ACCESSION   MZ201534
ACCESSION   MZ201575
ACCESSION   MZ201585
ACCESSION   MZ201616
ACCESSION   MZ201761
ACCESSION   MZ201778
ACCESSION   MZ201802
ACCESSION   MZ201860
ACCESSION   MZ201922
ACCESSION   MZ201923
ACCESSION   MZ201947
ACCESSION   MZ201978
ACCESSION   MZ202023
ACCESSION   MZ202027
ACCESSION   MZ202045
ACCESSION   MZ202057
ACCESSION   MZ202072
ACCESSION   MZ202126
ACCESSION   MZ202175
ACCESSION   MZ202437
ACCESSION   MZ202440
ACCESSION   MZ202816
ACCESSION   MZ203147
ACCESSION   MZ203435
ACCESSION   MZ206250
ACCESSION   MZ206287
ACCESSION   MZ206413
ACCESSION   MZ206426
ACCESSION   MZ206470
ACCESSION   MZ206825
ACCESSION   MZ206951
ACCESSION   MZ206954
ACCESSION   MZ207359
ACCESSION   MZ207367
ACCESSION   MZ207409
ACCESSION   MZ207493
ACCESSION   MZ207542
ACCESSION   MZ207545
ACCESSION   MZ207702
ACCESSION   MZ207708
ACCESSION   MZ207719
ACCESSION   MZ207730
ACCESSION   MZ207864
ACCESSION   MZ210108
ACCESSION   MZ210119
ACCESSION   MZ210120
ACCESSION   MZ210132
ACCESSION   MZ210192
ACCESSION   MZ210263
ACCESSION   MZ210391
ACCESSION   MZ210437
ACCESSION   MZ210458
ACCESSION   MZ210463
ACCESSION   MZ210579
ACCESSION   MZ210604
ACCESSION   MZ210611
ACCESSION   MZ210630
ACCESSION   MZ210732
ACCESSION   MZ210776
ACCESSION   MZ210788
ACCESSION   MZ210870
ACCESSION   MZ210934
ACCESSION   MZ210948
ACCESSION   MZ211029
ACCESSION   MZ211100
ACCESSION   MZ211111
ACCESSION   MZ211347
ACCESSION   MZ211389
ACCESSION   MZ211426
ACCESSION   MZ211468
ACCESSION   MZ211531
ACCESSION   MZ211554
ACCESSION   MZ211588
ACCESSION   MZ211593
ACCESSION   MZ211631
ACCESSION   MZ211634
ACCESSION   MZ211637
ACCESSION   MZ211647
ACCESSION   MZ211701
ACCESSION   MZ211745
ACCESSION   MZ211789
ACCESSION   MZ211821
ACCESSION   MZ211829
ACCESSION   MZ211861
ACCESSION   MZ211886
ACCESSION   MZ211912
ACCESSION   MZ211917
ACCESSION   MZ211966
ACCESSION   MZ212023
ACCESSION   MZ212097
ACCESSION   MZ212117
ACCESSION   MZ212125
ACCESSION   MZ212162
ACCESSION   MZ212164
ACCESSION   MZ212170
ACCESSION   MZ212257
ACCESSION   MZ212298
ACCESSION   MZ212334
ACCESSION   MZ212344
ACCESSION   MZ212355
ACCESSION   MZ212392
ACCESSION   MZ212489
ACCESSION   MZ212550
ACCESSION   MZ212551
ACCESSION   MZ212565
ACCESSION   MZ212603
ACCESSION   MZ212649
ACCESSION   MZ212683
ACCESSION   MZ212738
ACCESSION   MZ212744
ACCESSION   MZ212783
ACCESSION   MZ212806
ACCESSION   MZ212832
ACCESSION   MZ212862
ACCESSION   MZ212863
ACCESSION   MZ212936
ACCESSION   MZ212942
ACCESSION   MZ212962
ACCESSION   MZ213009
ACCESSION   MZ213050
ACCESSION   MZ213090
ACCESSION   MZ213242
ACCESSION   MZ213266
ACCESSION   MZ213274
ACCESSION   MZ213339
ACCESSION   MZ213379
ACCESSION   MZ213440
ACCESSION   MZ213461
ACCESSION   MZ213519
ACCESSION   MZ213567
ACCESSION   MZ213575
ACCESSION   MZ213609
ACCESSION   MZ213626
ACCESSION   MZ213743
ACCESSION   MZ213768
ACCESSION   MZ213803
ACCESSION   MZ213806
ACCESSION   MZ213848
ACCESSION   MZ213852
ACCESSION   MZ213967
ACCESSION   MZ214016
ACCESSION   MZ214054
ACCESSION   MZ214156
ACCESSION   MZ214172
ACCESSION   MZ214219
ACCESSION   MZ214248
ACCESSION   MZ214253
ACCESSION   MZ214265
ACCESSION   MZ214278
ACCESSION   MZ214322
ACCESSION   MZ214344
ACCESSION   MZ214363
ACCESSION   MZ214407
ACCESSION   MZ214445
ACCESSION   MZ214495
ACCESSION   MZ214504
ACCESSION   MZ214552
ACCESSION   MZ214728
ACCESSION   MZ214732
ACCESSION   MZ214760
ACCESSION   MZ214823
ACCESSION   MZ214896
ACCESSION   MZ214922
ACCESSION   MZ214970
ACCESSION   MZ215029
ACCESSION   MZ215184
ACCESSION   MZ215310
ACCESSION   MZ215486
ACCESSION   MZ215506
ACCESSION   MZ215545
ACCESSION   MZ216903
ACCESSION   MZ216906
ACCESSION   MZ216960
ACCESSION   MZ216972
ACCESSION   MZ216990
ACCESSION   MZ217031
ACCESSION   MZ217191
ACCESSION   MZ217205
ACCESSION   MZ217223
ACCESSION   MZ217251
ACCESSION   MZ217257
ACCESSION   MZ217301
ACCESSION   MZ217348
ACCESSION   MZ217356
ACCESSION   MZ217385
ACCESSION   MZ217430
ACCESSION   MZ217450
ACCESSION   MZ217509
ACCESSION   MZ217529
ACCESSION   MZ217815
ACCESSION   MZ225668
ACCESSION   MZ225698
ACCESSION   MZ225729
ACCESSION   MZ225803
ACCESSION   MZ225816
ACCESSION   MZ225898
ACCESSION   MZ225938
ACCESSION   MZ226004
ACCESSION   MZ226006
ACCESSION   MZ226020
ACCESSION   MZ226066
ACCESSION   MZ226089
ACCESSION   MZ226217
ACCESSION   MZ226369
ACCESSION   MZ226427
ACCESSION   MZ227854
ACCESSION   MZ227855
ACCESSION   MZ227896
ACCESSION   MZ227926
ACCESSION   MZ227937
ACCESSION   MZ227950
ACCESSION   MZ227973
ACCESSION   MZ228057
ACCESSION   MZ228092
ACCESSION   MZ228349
ACCESSION   MZ228351
ACCESSION   MZ228371
ACCESSION   MZ228391
ACCESSION   MZ228404
ACCESSION   MZ228431
ACCESSION   MZ228492
ACCESSION   MZ228503
ACCESSION   MZ228518
ACCESSION   MZ228568
ACCESSION   MZ228593
ACCESSION   MZ228616
ACCESSION   MZ228696
ACCESSION   MZ228705
ACCESSION   MZ228725
ACCESSION   MZ228735
ACCESSION   MZ228801
ACCESSION   MZ228824
ACCESSION   MZ228868
ACCESSION   MZ228877
ACCESSION   MZ228880
ACCESSION   MZ228898
ACCESSION   MZ228942
ACCESSION   MZ228999
ACCESSION   MZ231408
ACCESSION   MZ231568
ACCESSION   MZ231575
ACCESSION   MZ231772
ACCESSION   MZ231790
ACCESSION   MZ231794
ACCESSION   MZ231836
ACCESSION   MZ232010
ACCESSION   MZ232069
ACCESSION   MZ232090
ACCESSION   MZ232199
ACCESSION   MZ232245
ACCESSION   MZ232519
ACCESSION   MZ232551
ACCESSION   MZ232648
ACCESSION   MZ232663
ACCESSION   MZ232714
ACCESSION   MZ232765
ACCESSION   MZ232800
ACCESSION   MZ232852
ACCESSION   MZ232935
ACCESSION   MZ232971
ACCESSION   MZ233006
ACCESSION   MZ233051
ACCESSION   MZ233097
ACCESSION   MZ233215
ACCESSION   MZ233392
ACCESSION   MZ233510
ACCESSION   MZ234002
ACCESSION   MZ236551
ACCESSION   MZ236574
ACCESSION   MZ236764
ACCESSION   MZ236863
ACCESSION   MZ236892
ACCESSION   MZ236918
ACCESSION   MZ236973
ACCESSION   MZ237012
ACCESSION   MZ237106
ACCESSION   MZ237130
ACCESSION   MZ237211
ACCESSION   MZ237248
ACCESSION   MZ237311
ACCESSION   MZ237489
ACCESSION   MZ237513
ACCESSION   MZ237531
ACCESSION   MZ237551
ACCESSION   MZ237569
ACCESSION   MZ237571
ACCESSION   MZ237625
ACCESSION   MZ237676
ACCESSION   MZ237702
ACCESSION   MZ237720
ACCESSION   MZ237738
ACCESSION   MZ237764
ACCESSION   MZ237771
ACCESSION   MZ237802
ACCESSION   MZ237813
ACCESSION   MZ237846
ACCESSION   MZ237862
ACCESSION   MZ237879
ACCESSION   MZ237883
ACCESSION   MZ237935
ACCESSION   MZ237939
ACCESSION   MZ238082
ACCESSION   MZ238133
ACCESSION   MZ238257
ACCESSION   MZ238303
ACCESSION   MZ238362
ACCESSION   MZ238376
ACCESSION   MZ238403
ACCESSION   MZ238416
ACCESSION   MZ238426
ACCESSION   MZ238488
ACCESSION   MZ238503
ACCESSION   MZ238561
ACCESSION   MZ238631
ACCESSION   MZ238650
ACCESSION   MZ238670
ACCESSION   MZ238671
ACCESSION   MZ238839
ACCESSION   MZ238840
ACCESSION   MZ238866
ACCESSION   MZ238895
ACCESSION   MZ238979
ACCESSION   MZ239074
ACCESSION   MZ239152
ACCESSION   MZ239370
ACCESSION   MZ239396
ACCESSION   MZ239450
ACCESSION   MZ239466
ACCESSION   MZ239492
ACCESSION   MZ239548
ACCESSION   MZ239627
ACCESSION   MZ240018
ACCESSION   MZ240385
ACCESSION   MZ240418
ACCESSION   MZ240456
ACCESSION   MZ240677
ACCESSION   MZ240691
ACCESSION   MZ240711
ACCESSION   MZ242183
ACCESSION   MZ242212
ACCESSION   MZ242644
ACCESSION   MZ242658
ACCESSION   MZ243360
ACCESSION   MZ243362
ACCESSION   MZ243379
ACCESSION   MZ243400
ACCESSION   MZ243410
ACCESSION   MZ243424
ACCESSION   MZ243425
ACCESSION   MZ244388
ACCESSION   MZ244486
ACCESSION   MZ244499
ACCESSION   MZ244509
ACCESSION   MZ244513
ACCESSION   MZ244526
ACCESSION   MZ244540
ACCESSION   MZ244557
ACCESSION   MZ244570
ACCESSION   MZ244583
ACCESSION   MZ244640
ACCESSION   MZ244698
ACCESSION   MZ244699
ACCESSION   MZ244713
ACCESSION   MZ244750
ACCESSION   MZ244784
ACCESSION   MZ244867
ACCESSION   MZ244872
ACCESSION   MZ244880
ACCESSION   MZ244909
ACCESSION   MZ244917
ACCESSION   MZ244944
ACCESSION   MZ244964
ACCESSION   MZ244965
ACCESSION   MZ245004
ACCESSION   MZ245019
ACCESSION   MZ245076
ACCESSION   MZ245160
ACCESSION   MZ245178
ACCESSION   MZ245223
ACCESSION   MZ245234
ACCESSION   MZ245251
ACCESSION   MZ245259
ACCESSION   MZ245288
ACCESSION   MZ245318
ACCESSION   MZ245333
ACCESSION   MZ246692
ACCESSION   MZ246702
ACCESSION   MZ246753
ACCESSION   MZ246773
ACCESSION   MZ246784
ACCESSION   MZ246794
ACCESSION   MZ252098
ACCESSION   MZ252153
ACCESSION   MZ252291
ACCESSION   MZ252556
ACCESSION   MZ252557
ACCESSION   MZ252588
ACCESSION   MZ252679
ACCESSION   MZ252691
ACCESSION   MZ252775
ACCESSION   MZ252777
ACCESSION   MZ252797
ACCESSION   MZ252820
ACCESSION   MZ252856
ACCESSION   MZ252869
ACCESSION   MZ252905
ACCESSION   MZ253064
ACCESSION   MZ253141
ACCESSION   MZ253340
ACCESSION   MZ253371
ACCESSION   MZ253439
ACCESSION   MZ253479
ACCESSION   MZ253499
ACCESSION   MZ253590
ACCESSION   MZ253655
ACCESSION   MZ253668
ACCESSION   MZ253719
ACCESSION   MZ253726
ACCESSION   MZ253809
ACCESSION   MZ253841
ACCESSION   MZ253957
ACCESSION   MZ254031
ACCESSION   MZ254085
ACCESSION   MZ254124
ACCESSION   MZ254152
ACCESSION   MZ254198
ACCESSION   MZ254219
ACCESSION   MZ254226
ACCESSION   MZ254237
ACCESSION   MZ254287
ACCESSION   MZ254473
ACCESSION   MZ254480
ACCESSION   MZ254540
ACCESSION   MZ254562
ACCESSION   MZ254584
ACCESSION   MZ255087
ACCESSION   MZ255189
ACCESSION   MZ255201
ACCESSION   MZ255490
ACCESSION   MZ255494
ACCESSION   MZ255533
ACCESSION   MZ255567
ACCESSION   MZ255580
ACCESSION   MZ255598
ACCESSION   MZ255611
ACCESSION   MZ255789
ACCESSION   MZ255830
ACCESSION   MZ255854
ACCESSION   MZ255857
ACCESSION   MZ255910
ACCESSION   MZ255924
ACCESSION   MZ255944
ACCESSION   MZ255947
ACCESSION   MZ256003
ACCESSION   MZ256443
ACCESSION   MZ256497
ACCESSION   MZ256502
ACCESSION   MZ256564
ACCESSION   MZ256621
ACCESSION   MZ256647
ACCESSION   MZ256663
ACCESSION   MZ256839
ACCESSION   MZ257125
ACCESSION   MZ257612
ACCESSION   MZ257617
ACCESSION   MZ257649
ACCESSION   MZ257683
ACCESSION   MZ259649
ACCESSION   MZ259841
ACCESSION   MZ259852
ACCESSION   MZ259886
ACCESSION   MZ260743
ACCESSION   MZ260754
ACCESSION   MZ260788
ACCESSION   MZ260824
ACCESSION   MZ260901
ACCESSION   MZ260953
ACCESSION   MZ261063
ACCESSION   MZ261169
ACCESSION   MZ261352
ACCESSION   MZ261470
ACCESSION   MZ261510
ACCESSION   MZ261928
ACCESSION   MZ264351
ACCESSION   MZ266517
ACCESSION   MZ266814
ACCESSION   MZ266998
ACCESSION   MZ267322
ACCESSION   MZ267423
ACCESSION   MZ267481
ACCESSION   MZ268280
ACCESSION   MZ268332
ACCESSION   MZ269832
ACCESSION   MZ270253
ACCESSION   MZ270290
ACCESSION   MZ270296
ACCESSION   MZ270301
ACCESSION   MZ270344
ACCESSION   MZ270364
ACCESSION   MZ270409
ACCESSION   MZ270493
ACCESSION   MZ270499
ACCESSION   MZ270810
ACCESSION   MZ270873
ACCESSION   MZ270882
ACCESSION   MZ270975
ACCESSION   MZ271004
ACCESSION   MZ271039
ACCESSION   MZ271115
ACCESSION   MZ271199
ACCESSION   MZ271312
ACCESSION   MZ271377
ACCESSION   MZ271444
ACCESSION   MZ271454
ACCESSION   MZ271472
ACCESSION   MZ271488
ACCESSION   MZ271639
ACCESSION   MZ271722
ACCESSION   MZ271757
ACCESSION   MZ271764
ACCESSION   MZ274484
ACCESSION   MZ274532
ACCESSION   MZ274550
ACCESSION   MZ274619
ACCESSION   MZ274650
ACCESSION   MZ274702
ACCESSION   MZ274738
ACCESSION   MZ274750
ACCESSION   MZ275035
ACCESSION   MZ275061
ACCESSION   MZ275063
ACCESSION   MZ275149
ACCESSION   MZ275159
ACCESSION   MZ275161
ACCESSION   MZ275201
ACCESSION   MZ278270
ACCESSION   MZ278281
ACCESSION   MZ278300
ACCESSION   MZ278342
ACCESSION   MZ278354
ACCESSION   MZ278382
ACCESSION   MZ278426
ACCESSION   MZ278482
ACCESSION   MZ278485
ACCESSION   MZ278486
ACCESSION   MZ278612
ACCESSION   MZ278668
ACCESSION   MZ278677
ACCESSION   MZ278694
ACCESSION   MZ278704
ACCESSION   MZ278705
ACCESSION   MZ278711
ACCESSION   MZ278788
ACCESSION   MZ278798
ACCESSION   MZ278854
ACCESSION   MZ278896
ACCESSION   MZ278912
ACCESSION   MZ278934
ACCESSION   MZ278935
ACCESSION   MZ279019
ACCESSION   MZ279072
ACCESSION   MZ279159
ACCESSION   MZ279177
ACCESSION   MZ279220
ACCESSION   MZ279256
ACCESSION   MZ279260
ACCESSION   MZ279278
ACCESSION   MZ279318
ACCESSION   MZ279321
ACCESSION   MZ279335
ACCESSION   MZ279341
ACCESSION   MZ279412
ACCESSION   MZ279416
ACCESSION   MZ279433
ACCESSION   MZ279438
ACCESSION   MZ279450
ACCESSION   MZ279496
ACCESSION   MZ279604
ACCESSION   MZ279660
ACCESSION   MZ280029
ACCESSION   MZ280051
ACCESSION   MZ280065
ACCESSION   MZ280115
ACCESSION   MZ280157
ACCESSION   MZ280161
ACCESSION   MZ280249
ACCESSION   MZ280250
ACCESSION   MZ280299
ACCESSION   MZ280316
ACCESSION   MZ280332
ACCESSION   MZ280355
ACCESSION   MZ280377
ACCESSION   MZ280392
ACCESSION   MZ280440
ACCESSION   MZ280647
ACCESSION   MZ280672
ACCESSION   MZ280676
ACCESSION   MZ280700
ACCESSION   MZ280721
ACCESSION   MZ280819
ACCESSION   MZ280823
ACCESSION   MZ280888
ACCESSION   MZ280944
ACCESSION   MZ280968
ACCESSION   MZ281000
ACCESSION   MZ281015
ACCESSION   MZ281068
ACCESSION   MZ281106
ACCESSION   MZ281116
ACCESSION   MZ281199
ACCESSION   MZ281249
ACCESSION   MZ281261
ACCESSION   MZ281285
ACCESSION   MZ281368
ACCESSION   MZ281387
ACCESSION   MZ281388
ACCESSION   MZ281399
ACCESSION   MZ281456
ACCESSION   MZ281513
ACCESSION   MZ281533
ACCESSION   MZ281581
ACCESSION   MZ281658
ACCESSION   MZ281664
ACCESSION   MZ281691
ACCESSION   MZ281692
ACCESSION   MZ281767
ACCESSION   MZ281844
ACCESSION   MZ281863
ACCESSION   MZ281919
ACCESSION   MZ281961
ACCESSION   MZ281976
ACCESSION   MZ282046
ACCESSION   MZ282055
ACCESSION   MZ282068
ACCESSION   MZ282094
ACCESSION   MZ282110
ACCESSION   MZ282395
ACCESSION   MZ282470
ACCESSION   MZ282481
ACCESSION   MZ282493
ACCESSION   MZ282566
ACCESSION   MZ282586
ACCESSION   MZ282604
ACCESSION   MZ282656
ACCESSION   MZ282670
ACCESSION   MZ282686
ACCESSION   MZ282687
ACCESSION   MZ282790
ACCESSION   MZ282839
ACCESSION   MZ282883
ACCESSION   MZ282907
ACCESSION   MZ282913
ACCESSION   MZ283020
ACCESSION   MZ283031
ACCESSION   MZ283035
ACCESSION   MZ283056
ACCESSION   MZ283072
ACCESSION   MZ283098
ACCESSION   MZ283106
ACCESSION   MZ283234
ACCESSION   MZ283249
ACCESSION   MZ283261
ACCESSION   MZ283450
ACCESSION   MZ283461
ACCESSION   MZ283478
ACCESSION   MZ283519
ACCESSION   MZ283520
ACCESSION   MZ283588
ACCESSION   MZ283599
ACCESSION   MZ283653
ACCESSION   MZ283706
ACCESSION   MZ283719
ACCESSION   MZ283774
ACCESSION   MZ283805
ACCESSION   MZ283828
ACCESSION   MZ283925
ACCESSION   MZ283938
ACCESSION   MZ283955
ACCESSION   MZ283981
ACCESSION   MZ283997
ACCESSION   MZ284006
ACCESSION   MZ284077
ACCESSION   MZ284090
ACCESSION   MZ284109
ACCESSION   MZ284138
ACCESSION   MZ284232
ACCESSION   MZ284328
ACCESSION   MZ284480
ACCESSION   MZ284501
ACCESSION   MZ284541
ACCESSION   MZ284550
ACCESSION   MZ284560
ACCESSION   MZ284565
ACCESSION   MZ284607
ACCESSION   MZ284609
ACCESSION   MZ284629
ACCESSION   MZ284642
ACCESSION   MZ284664
ACCESSION   MZ284666
ACCESSION   MZ284705
ACCESSION   MZ284738
ACCESSION   MZ284787
ACCESSION   MZ284808
ACCESSION   MZ284829
ACCESSION   MZ284941
ACCESSION   MZ286711
ACCESSION   MZ286719
ACCESSION   MZ286722
ACCESSION   MZ287915
ACCESSION   MZ287933
ACCESSION   MZ287945
ACCESSION   MZ288016
ACCESSION   MZ288043
ACCESSION   MZ288097
ACCESSION   MZ288156
ACCESSION   MZ288159
ACCESSION   MZ288319
ACCESSION   MZ288324
ACCESSION   MZ288339
ACCESSION   MZ288371
ACCESSION   MZ288376
ACCESSION   MZ288460
ACCESSION   MZ288500
ACCESSION   MZ288560
ACCESSION   MZ290245
ACCESSION   MZ290324
ACCESSION   MZ290341
ACCESSION   MZ290436
ACCESSION   MZ290502
ACCESSION   MZ290564
ACCESSION   MZ290601
ACCESSION   MZ290622
ACCESSION   MZ290657
ACCESSION   MZ290758
ACCESSION   MZ290763
ACCESSION   MZ290787
ACCESSION   MZ290798
ACCESSION   MZ290872
ACCESSION   MZ290960
ACCESSION   MZ291108
ACCESSION   MZ291110
ACCESSION   MZ291142
ACCESSION   MZ291156
ACCESSION   MZ291328
ACCESSION   MZ291369
ACCESSION   MZ291386
ACCESSION   MZ291409
ACCESSION   MZ293565
ACCESSION   MZ293570
ACCESSION   MZ293622
ACCESSION   MZ293659
ACCESSION   MZ293912
ACCESSION   MZ293958
ACCESSION   MZ293985
ACCESSION   MZ294125
ACCESSION   MZ294159
ACCESSION   MZ294286
ACCESSION   MZ294339
ACCESSION   MZ294400
ACCESSION   MZ294421
ACCESSION   MZ294441
ACCESSION   MZ294501
ACCESSION   MZ294510
ACCESSION   MZ294547
ACCESSION   MZ294555
ACCESSION   MZ294662
ACCESSION   MZ294744
ACCESSION   MZ294937
ACCESSION   MZ294956
ACCESSION   MZ294958
ACCESSION   MZ295076
ACCESSION   MZ295131
ACCESSION   MZ295138
ACCESSION   MZ295308
ACCESSION   MZ295447
ACCESSION   MZ295546
ACCESSION   MZ295571
ACCESSION   MZ295708
ACCESSION   MZ295906
ACCESSION   MZ296141
ACCESSION   MZ296230
ACCESSION   MZ296316
ACCESSION   MZ296612
ACCESSION   MZ296644
ACCESSION   MZ298010
ACCESSION   MZ304767
ACCESSION   MZ304801
ACCESSION   MZ304818
ACCESSION   MZ304843
ACCESSION   MZ304854
ACCESSION   MZ304860
ACCESSION   MZ304895
ACCESSION   MZ304904
ACCESSION   MZ304967
ACCESSION   MZ304968
ACCESSION   MZ306056
ACCESSION   MZ306086
ACCESSION   MZ306234
ACCESSION   MZ306330
ACCESSION   MZ306346
ACCESSION   MZ306356
ACCESSION   MZ306378
ACCESSION   MZ306431
ACCESSION   MZ306508
ACCESSION   MZ306513
ACCESSION   MZ306529
ACCESSION   MZ306645
ACCESSION   MZ306691
ACCESSION   MZ306724
ACCESSION   MZ306737
ACCESSION   MZ306956
ACCESSION   MZ307065
ACCESSION   MZ307279
ACCESSION   MZ307387
ACCESSION   MZ307454
ACCESSION   MZ307485
ACCESSION   MZ307489
ACCESSION   MZ307532
ACCESSION   MZ307553
ACCESSION   MZ307572
ACCESSION   MZ307582
ACCESSION   MZ307670
ACCESSION   MZ307687
ACCESSION   MZ307746
ACCESSION   MZ307815
ACCESSION   MZ307836
ACCESSION   MZ307866
ACCESSION   MZ307875
ACCESSION   MZ307901
ACCESSION   MZ307963
ACCESSION   MZ307970
ACCESSION   MZ308128
ACCESSION   MZ308135
ACCESSION   MZ308141
ACCESSION   MZ308156
ACCESSION   MZ308165
ACCESSION   MZ308195
ACCESSION   MZ308263
ACCESSION   MZ308268
ACCESSION   MZ308397
ACCESSION   MZ311149
ACCESSION   MZ313512
ACCESSION   MZ315008
ACCESSION   MZ315255
ACCESSION   MZ315488
ACCESSION   MZ315509
ACCESSION   MZ315515
ACCESSION   MZ315533
ACCESSION   MZ315568
ACCESSION   MZ315569
ACCESSION   MZ315615
ACCESSION   MZ315684
ACCESSION   MZ315717
ACCESSION   MZ315718
ACCESSION   MZ315722
ACCESSION   MZ315723
ACCESSION   MZ315753
ACCESSION   MZ315822
ACCESSION   MZ315867
ACCESSION   MZ315922
ACCESSION   MZ315930
ACCESSION   MZ315939
ACCESSION   MZ316002
ACCESSION   MZ316070
ACCESSION   MZ316078
ACCESSION   MZ316081
ACCESSION   MZ316085
ACCESSION   MZ316136
ACCESSION   MZ316146
ACCESSION   MZ316211
ACCESSION   MZ316255
ACCESSION   MZ316265
ACCESSION   MZ316273
ACCESSION   MZ316367
ACCESSION   MZ316510
ACCESSION   MZ316513
ACCESSION   MZ316799
ACCESSION   MZ316852
ACCESSION   MZ316907
ACCESSION   MZ316994
ACCESSION   MZ316998
ACCESSION   MZ317121
ACCESSION   MZ317137
ACCESSION   MZ317231
ACCESSION   MZ317712
ACCESSION   MZ317786
ACCESSION   MZ317795
ACCESSION   MZ317847
ACCESSION   MZ317905
ACCESSION   MZ318521
ACCESSION   MZ318783
ACCESSION   MZ318866
ACCESSION   MZ318904
ACCESSION   MZ318958
ACCESSION   MZ319029
ACCESSION   MZ319058
ACCESSION   MZ319244
ACCESSION   MZ319258
ACCESSION   MZ319279
ACCESSION   MZ319329
ACCESSION   MZ319342
ACCESSION   MZ319352
ACCESSION   MZ319374
ACCESSION   MZ319553
ACCESSION   MZ319825
ACCESSION   MZ319865
ACCESSION   MZ319969
ACCESSION   MZ320106
ACCESSION   MZ320107
ACCESSION   MZ320220
ACCESSION   MZ320240
ACCESSION   MZ320241
ACCESSION   MZ320256
ACCESSION   MZ320259
ACCESSION   MZ320268
ACCESSION   MZ320277
ACCESSION   MZ320288
ACCESSION   MZ320734
ACCESSION   MZ320753
ACCESSION   MZ320790
ACCESSION   MZ320915
ACCESSION   MZ320925
ACCESSION   MZ321088
ACCESSION   MZ321093
ACCESSION   MZ321197
ACCESSION   MZ321256
ACCESSION   MZ321314
ACCESSION   MZ321344
ACCESSION   MZ321383
ACCESSION   MZ321418
ACCESSION   MZ321513
ACCESSION   MZ321551
ACCESSION   MZ321593
ACCESSION   MZ321655
ACCESSION   MZ321692
ACCESSION   MZ321721
ACCESSION   MZ321775
ACCESSION   MZ321802
ACCESSION   MZ322457
ACCESSION   MZ322786
ACCESSION   MZ322792
ACCESSION   MZ322793
ACCESSION   MZ328491
ACCESSION   MZ328805
ACCESSION   MZ328912
ACCESSION   MZ328933
ACCESSION   MZ329259
ACCESSION   MZ331030
ACCESSION   MZ331089
ACCESSION   MZ331100
ACCESSION   MZ331146
ACCESSION   MZ331165
ACCESSION   MZ331207
ACCESSION   MZ331211
ACCESSION   MZ331235
ACCESSION   MZ331241
ACCESSION   MZ331297
ACCESSION   MZ332528
ACCESSION   MZ333284
ACCESSION   MZ333348
ACCESSION   MZ333360
ACCESSION   MZ333371
ACCESSION   MZ333387
ACCESSION   MZ334649
ACCESSION   MZ336959
ACCESSION   MZ337057
ACCESSION   MZ337104
ACCESSION   MZ337110
ACCESSION   MZ337136
ACCESSION   MZ337157
ACCESSION   MZ337174
ACCESSION   MZ337226
ACCESSION   MZ337250
ACCESSION   MZ337265
ACCESSION   MZ337314
ACCESSION   MZ337368
ACCESSION   MZ340560
ACCESSION   MZ340678
ACCESSION   MZ340728
ACCESSION   MZ340757
ACCESSION   MZ340855
ACCESSION   MZ340862
ACCESSION   MZ340905
ACCESSION   MZ341019
ACCESSION   MZ341034
ACCESSION   MZ341087
ACCESSION   MZ341090
ACCESSION   MZ341169
ACCESSION   MZ341289
ACCESSION   MZ341321
ACCESSION   MZ341329
ACCESSION   MZ341341
ACCESSION   MZ341379
ACCESSION   MZ341507
ACCESSION   MZ341512
ACCESSION   MZ341554
ACCESSION   MZ341622
ACCESSION   MZ341675
ACCESSION   MZ341731
ACCESSION   MZ341775
ACCESSION   MZ341887
ACCESSION   MZ341923
ACCESSION   MZ341931
ACCESSION   MZ341959
ACCESSION   MZ341988
ACCESSION   MZ341997
ACCESSION   MZ342030
ACCESSION   MZ342032
ACCESSION   MZ342043
ACCESSION   MZ342050
ACCESSION   MZ342076
ACCESSION   MZ342098
ACCESSION   MZ342122
ACCESSION   MZ342124
ACCESSION   MZ342183
ACCESSION   MZ342210
ACCESSION   MZ342232
ACCESSION   MZ342289
ACCESSION   MZ342336
ACCESSION   MZ342354
ACCESSION   MZ342398
ACCESSION   MZ342406
ACCESSION   MZ342442
ACCESSION   MZ342467
ACCESSION   MZ342599
ACCESSION   MZ342875
ACCESSION   MZ343289
ACCESSION   MZ344605
ACCESSION   MZ345885
ACCESSION   MZ348456
ACCESSION   MZ349073
ACCESSION   MZ349092
ACCESSION   MZ349199
ACCESSION   MZ349279
ACCESSION   MZ349297
ACCESSION   MZ349323
ACCESSION   MZ349407
ACCESSION   MZ349559
ACCESSION   MZ349582
ACCESSION   MZ349693
ACCESSION   MZ349755
ACCESSION   MZ349762
ACCESSION   MZ349770
ACCESSION   MZ349834
ACCESSION   MZ349862
ACCESSION   MZ351308
ACCESSION   MZ351739
ACCESSION   MZ351804
ACCESSION   MZ352151
ACCESSION   MZ352187
ACCESSION   MZ352206
ACCESSION   MZ353802
ACCESSION   MZ353909
ACCESSION   MZ353978
ACCESSION   MZ354038
ACCESSION   MZ354158
ACCESSION   MZ354211
ACCESSION   MZ354215
ACCESSION   MZ354225
ACCESSION   MZ354236
ACCESSION   MZ354273
ACCESSION   MZ354291
ACCESSION   MZ354302
ACCESSION   MZ354310
ACCESSION   MZ354387
ACCESSION   MZ354431
ACCESSION   MZ354497
ACCESSION   MZ354563
ACCESSION   MZ354581
ACCESSION   MZ354597
ACCESSION   MZ354606
ACCESSION   MZ354706
ACCESSION   MZ354725
ACCESSION   MZ354792
ACCESSION   MZ354817
ACCESSION   MZ357537
ACCESSION   MZ357605
ACCESSION   MZ357607
ACCESSION   MZ357793
ACCESSION   MZ358464
ACCESSION   MZ358489
ACCESSION   MZ358491
ACCESSION   MZ358561
ACCESSION   MZ358564
ACCESSION   MZ358661
ACCESSION   MZ358693
ACCESSION   MZ358730
ACCESSION   MZ358801
ACCESSION   MZ358803
ACCESSION   MZ360087
ACCESSION   MZ360256
ACCESSION   MZ360342
ACCESSION   MZ360384
ACCESSION   MZ360464
ACCESSION   MZ360590
ACCESSION   MZ360602
ACCESSION   MZ360641
ACCESSION   MZ360864
ACCESSION   MZ361971
ACCESSION   MZ362473
ACCESSION   MZ362936
ACCESSION   MZ362942
ACCESSION   MZ362964
ACCESSION   MZ363185
ACCESSION   MZ363298
ACCESSION   MZ363657
ACCESSION   MZ366604
ACCESSION   MZ366634
ACCESSION   MZ366675
ACCESSION   MZ366676
ACCESSION   MZ366715
ACCESSION   MZ367757
ACCESSION   MZ367803
ACCESSION   MZ368116
ACCESSION   MZ368142
ACCESSION   MZ368198
ACCESSION   MZ368258
ACCESSION   MZ371107
ACCESSION   MZ371202
ACCESSION   MZ371391
ACCESSION   MZ371471
ACCESSION   MZ371495
ACCESSION   MZ371511
ACCESSION   MZ371730
ACCESSION   MZ371746
ACCESSION   MZ371804
ACCESSION   MZ371834
ACCESSION   MZ371957
ACCESSION   MZ371964
ACCESSION   MZ372073
ACCESSION   MZ372092
ACCESSION   MZ372097
ACCESSION   MZ372106
ACCESSION   MZ372249
ACCESSION   MZ372310
ACCESSION   MZ372458
ACCESSION   MZ372671
ACCESSION   MZ372679
ACCESSION   MZ372732
ACCESSION   MZ372756
ACCESSION   MZ372909
ACCESSION   MZ373007
ACCESSION   MZ373496
ACCESSION   MZ373592
ACCESSION   MZ375428
ACCESSION   MZ375552
ACCESSION   MZ375585
ACCESSION   MZ375602
ACCESSION   MZ375618
ACCESSION   MZ375621
ACCESSION   MZ375654
ACCESSION   MZ375667
ACCESSION   MZ375696
ACCESSION   MZ375716
ACCESSION   MZ375740
ACCESSION   MZ375912
ACCESSION   MZ376125
ACCESSION   MZ376150
ACCESSION   MZ376301
ACCESSION   MZ376353
ACCESSION   MZ376363
ACCESSION   MZ376398
ACCESSION   MZ376444
ACCESSION   MZ376498
ACCESSION   MZ376559
ACCESSION   MZ376579
ACCESSION   MZ376584
ACCESSION   MZ376607
ACCESSION   MZ376761
ACCESSION   MZ376833
ACCESSION   MZ377323
ACCESSION   MZ377448
ACCESSION   MZ377631
ACCESSION   MZ377950
ACCESSION   MZ378014
ACCESSION   MZ378075
ACCESSION   MZ378100
ACCESSION   MZ378224
ACCESSION   MZ378227
ACCESSION   MZ378312
ACCESSION   MZ378403
ACCESSION   MZ378408
ACCESSION   MZ378512
ACCESSION   MZ378567
ACCESSION   MZ378675
ACCESSION   MZ382546
ACCESSION   MZ384249
ACCESSION   MZ384259
ACCESSION   MZ384275
ACCESSION   MZ384305
ACCESSION   MZ384325
ACCESSION   MZ384368
ACCESSION   MZ385548
ACCESSION   MZ385578
ACCESSION   MZ385948
ACCESSION   MZ385954
ACCESSION   MZ385970
ACCESSION   MZ386031
ACCESSION   MZ386151
ACCESSION   MZ386299
ACCESSION   MZ386360
ACCESSION   MZ386364
ACCESSION   MZ386451
ACCESSION   MZ386455
ACCESSION   MZ386559
ACCESSION   MZ386586
ACCESSION   MZ386617
ACCESSION   MZ386626
ACCESSION   MZ386636
ACCESSION   MZ388134
ACCESSION   MZ388254
ACCESSION   MZ388260
ACCESSION   MZ389936
ACCESSION   MZ390007
ACCESSION   MZ390023
ACCESSION   MZ390069
ACCESSION   MZ390100
ACCESSION   MZ390118
ACCESSION   MZ390188
ACCESSION   MZ390214
ACCESSION   MZ390301
ACCESSION   MZ390367
ACCESSION   MZ390369
ACCESSION   MZ390372
ACCESSION   MZ390416
ACCESSION   MZ390467
ACCESSION   MZ390501
ACCESSION   MZ390514
ACCESSION   MZ390531
ACCESSION   MZ390626
ACCESSION   MZ390642
ACCESSION   MZ390663
ACCESSION   MZ390696
ACCESSION   MZ390735
ACCESSION   MZ390785
ACCESSION   MZ390863
ACCESSION   MZ390977
ACCESSION   MZ392041
ACCESSION   MZ392123
ACCESSION   MZ392150
ACCESSION   MZ392160
ACCESSION   MZ393551
ACCESSION   MZ394074
ACCESSION   MZ394129
ACCESSION   MZ394273
ACCESSION   MZ394418
ACCESSION   MZ394485
ACCESSION   MZ394588
ACCESSION   MZ394602
ACCESSION   MZ397305
ACCESSION   MZ397328
ACCESSION   MZ397362
ACCESSION   MZ397418
ACCESSION   MZ397436
ACCESSION   MZ397480
ACCESSION   MZ398003
ACCESSION   MZ398523
ACCESSION   MZ398870
ACCESSION   MZ398878
ACCESSION   MZ398951
ACCESSION   MZ398998
ACCESSION   MZ399064
ACCESSION   MZ399090
ACCESSION   MZ401154
ACCESSION   MZ401639
ACCESSION   MZ401650
ACCESSION   MZ401754
ACCESSION   MZ401802
ACCESSION   MZ401822
ACCESSION   MZ401823
ACCESSION   MZ401824
ACCESSION   MZ402056
ACCESSION   MZ402475
ACCESSION   MZ402493
ACCESSION   MZ404478
ACCESSION   MZ404727
ACCESSION   MZ405258
ACCESSION   MZ405316
ACCESSION   MZ405613
ACCESSION   MZ410065
ACCESSION   MZ410096
ACCESSION   MZ410100
ACCESSION   MZ410219
ACCESSION   MZ410251
ACCESSION   MZ410269
ACCESSION   MZ411648
ACCESSION   MZ411852
ACCESSION   MZ411876
ACCESSION   MZ411982
ACCESSION   MZ412049
ACCESSION   MZ412175
ACCESSION   MZ412263
ACCESSION   MZ412290
ACCESSION   MZ412335
ACCESSION   MZ412362
ACCESSION   MZ412433
ACCESSION   MZ412442
ACCESSION   MZ413493
ACCESSION   MZ413523
ACCESSION   MZ413990
ACCESSION   MZ414276
ACCESSION   MZ414280
ACCESSION   MZ414411
ACCESSION   MZ414586
ACCESSION   MZ414645
ACCESSION   MZ414664
ACCESSION   MZ414707
ACCESSION   MZ414728
ACCESSION   MZ414830
ACCESSION   MZ414863
ACCESSION   MZ414864
ACCESSION   MZ414877
ACCESSION   MZ415019
ACCESSION   MZ415030
ACCESSION   MZ415043
ACCESSION   MZ415088
ACCESSION   MZ415117
ACCESSION   MZ415119
ACCESSION   MZ415217
ACCESSION   MZ415218
ACCESSION   MZ415252
ACCESSION   MZ415263
ACCESSION   MZ415318
ACCESSION   MZ415460
ACCESSION   MZ415471
ACCESSION   MZ415522
ACCESSION   MZ415549
ACCESSION   MZ415578
ACCESSION   MZ415586
ACCESSION   MZ415829
ACCESSION   MZ415922
ACCESSION   MZ415931
ACCESSION   MZ415962
ACCESSION   MZ416005
ACCESSION   MZ416098
ACCESSION   MZ416156
ACCESSION   MZ416171
ACCESSION   MZ424090
ACCESSION   MZ424250
ACCESSION   MZ429093
ACCESSION   MZ429102
ACCESSION   MZ430627
ACCESSION   MZ430663
ACCESSION   MZ431867
ACCESSION   MZ431879
ACCESSION   MZ431898
ACCESSION   MZ431905
ACCESSION   MZ431906
ACCESSION   MZ431920
ACCESSION   MZ431960
ACCESSION   MZ431969
ACCESSION   MZ432036
ACCESSION   MZ432127
ACCESSION   MZ432143
ACCESSION   MZ432255
ACCESSION   MZ432321
ACCESSION   MZ432387
ACCESSION   MZ432413
ACCESSION   MZ432483
ACCESSION   MZ432594
ACCESSION   MZ432603
ACCESSION   MZ432666
ACCESSION   MZ432708
ACCESSION   MZ432726
ACCESSION   MZ433453
ACCESSION   MZ433461
ACCESSION   MZ433666
ACCESSION   MZ433675
ACCESSION   MZ433681
ACCESSION   MZ433729
ACCESSION   MZ433960
ACCESSION   MZ433965
ACCESSION   MZ434003
ACCESSION   MZ434013
ACCESSION   MZ434084
ACCESSION   MZ434096
ACCESSION   MZ434341
ACCESSION   MZ434462
ACCESSION   MZ434488
ACCESSION   MZ434498
ACCESSION   MZ434540
ACCESSION   MZ434609
ACCESSION   MZ434659
ACCESSION   MZ434668
ACCESSION   MZ436511
ACCESSION   MZ436533
ACCESSION   MZ436537
ACCESSION   MZ436570
ACCESSION   MZ436593
ACCESSION   MZ436871
ACCESSION   MZ436876
ACCESSION   MZ438600
ACCESSION   MZ440618
ACCESSION   MZ440993
ACCESSION   MZ444565
ACCESSION   MZ444568
ACCESSION   MZ448680
ACCESSION   MZ448714
ACCESSION   MZ448731
ACCESSION   MZ448752
ACCESSION   MZ448805
ACCESSION   MZ448814
ACCESSION   MZ448827
ACCESSION   MZ448893
ACCESSION   MZ449065
ACCESSION   MZ449084
ACCESSION   MZ449091
ACCESSION   MZ449094
ACCESSION   MZ449778
ACCESSION   MZ450069
ACCESSION   MZ450200
ACCESSION   MZ450227
ACCESSION   MZ450355
ACCESSION   MZ450408
ACCESSION   MZ450415
ACCESSION   MZ450487
ACCESSION   MZ451544
ACCESSION   MZ451578
ACCESSION   MZ451598
ACCESSION   MZ451737
ACCESSION   MZ451762
ACCESSION   MZ451819
ACCESSION   MZ451826
ACCESSION   MZ451828
ACCESSION   MZ451842
ACCESSION   MZ451880
ACCESSION   MZ451909
ACCESSION   MZ451914
ACCESSION   MZ451918
ACCESSION   MZ451919
ACCESSION   MZ451942
ACCESSION   MZ453430
ACCESSION   MZ453440
ACCESSION   MZ453726
ACCESSION   MZ453729
ACCESSION   MZ453889
ACCESSION   MZ453903
ACCESSION   MZ454065
ACCESSION   MZ454141
ACCESSION   MZ454146
ACCESSION   MZ454151
ACCESSION   MZ454467
ACCESSION   MZ454471
ACCESSION   MZ454501
ACCESSION   MZ454505
ACCESSION   MZ454574
ACCESSION   MZ454632
ACCESSION   MZ454706
ACCESSION   MZ454708
ACCESSION   MZ454778
ACCESSION   MZ454788
ACCESSION   MZ454828
ACCESSION   MZ454866
ACCESSION   MZ454871
ACCESSION   MZ454875
ACCESSION   MZ454885
ACCESSION   MZ454886
ACCESSION   MZ454923
ACCESSION   MZ454924
ACCESSION   MZ454937
ACCESSION   MZ454959
ACCESSION   MZ455052
ACCESSION   MZ455074
ACCESSION   MZ455131
ACCESSION   MZ455153
ACCESSION   MZ455244
ACCESSION   MZ455264
ACCESSION   MZ455266
ACCESSION   MZ455299
ACCESSION   MZ455313
ACCESSION   MZ455362
ACCESSION   MZ455388
ACCESSION   MZ455476
ACCESSION   MZ455494
ACCESSION   MZ455549
ACCESSION   MZ455636
ACCESSION   MZ455845
ACCESSION   MZ455889
ACCESSION   MZ455923
ACCESSION   MZ455990
ACCESSION   MZ455991
ACCESSION   MZ461078
ACCESSION   MZ462392
ACCESSION   MZ462424
ACCESSION   MZ462513
ACCESSION   MZ462542
ACCESSION   MZ462637
ACCESSION   MZ462730
ACCESSION   MZ462794
ACCESSION   MZ462914
ACCESSION   MZ467752
ACCESSION   MZ467928
ACCESSION   MZ467929
ACCESSION   MZ467980
ACCESSION   MZ467985
ACCESSION   MZ469201
ACCESSION   MZ469327
ACCESSION   MZ469409
ACCESSION   MZ470760
ACCESSION   MZ470771
ACCESSION   MZ470783
ACCESSION   MZ471704
ACCESSION   MZ471803
ACCESSION   MZ471879
ACCESSION   MZ471998
ACCESSION   MZ472007
ACCESSION   MZ472018
ACCESSION   MZ472030
ACCESSION   MZ472049
ACCESSION   MZ472051
ACCESSION   MZ472059
ACCESSION   MZ472509
ACCESSION   MZ475436
ACCESSION   MZ475526
ACCESSION   MZ475547
ACCESSION   MZ475659
ACCESSION   MZ475664
ACCESSION   MZ475667
ACCESSION   MZ477024
ACCESSION   MZ477033
ACCESSION   MZ477893
ACCESSION   MZ477899
ACCESSION   MZ477953
ACCESSION   MZ477954
ACCESSION   MZ486469
ACCESSION   MZ486488
ACCESSION   MZ487784
ACCESSION   MZ489918
ACCESSION   MZ489974
ACCESSION   MZ490142
ACCESSION   MZ490330
ACCESSION   MZ490357
ACCESSION   MZ491272
ACCESSION   MZ491411
ACCESSION   MZ491450
ACCESSION   MZ491493
ACCESSION   MZ491512
ACCESSION   MZ491566
ACCESSION   MZ491605
ACCESSION   MZ491633
ACCESSION   MZ491635
ACCESSION   MZ491693
ACCESSION   MZ491758
ACCESSION   MZ492003
ACCESSION   MZ492015
ACCESSION   MZ492016
ACCESSION   MZ492229
ACCESSION   MZ492685
ACCESSION   MZ493366
ACCESSION   MZ493399
ACCESSION   MZ493460
ACCESSION   MZ493488
ACCESSION   MZ493489
ACCESSION   MZ493540
ACCESSION   MZ493595
ACCESSION   MZ493680
ACCESSION   MZ494094
ACCESSION   MZ497595
ACCESSION   MZ497618
ACCESSION   MZ497632
ACCESSION   MZ497691
ACCESSION   MZ497744
ACCESSION   MZ497785
ACCESSION   MZ497799
ACCESSION   MZ497861
ACCESSION   MZ497982
ACCESSION   MZ498051
ACCESSION   MZ498157
ACCESSION   MZ498177
ACCESSION   MZ498179
ACCESSION   MZ498195
ACCESSION   MZ498199
ACCESSION   MZ498253
ACCESSION   MZ498339
ACCESSION   MZ498392
ACCESSION   MZ498393
ACCESSION   MZ498399
ACCESSION   MZ498411
ACCESSION   MZ498667
ACCESSION   MZ498785
ACCESSION   MZ498863
ACCESSION   MZ498864
ACCESSION   MZ498869
ACCESSION   MZ498887
ACCESSION   MZ498891
ACCESSION   MZ499031
ACCESSION   MZ499041
ACCESSION   MZ499059
ACCESSION   MZ499060
ACCESSION   MZ499155
ACCESSION   MZ499157
ACCESSION   MZ499161
ACCESSION   MZ499164
ACCESSION   MZ499169
ACCESSION   MZ499177
ACCESSION   MZ499178
ACCESSION   MZ499361
ACCESSION   MZ499558
ACCESSION   MZ499625
ACCESSION   MZ499626
ACCESSION   MZ499671
ACCESSION   MZ499689
ACCESSION   MZ499900
ACCESSION   MZ500147
ACCESSION   MZ500379
ACCESSION   MZ500664
ACCESSION   MZ500667
ACCESSION   MZ500807
ACCESSION   MZ500834
ACCESSION   MZ500905
ACCESSION   MZ500960
ACCESSION   MZ501411
ACCESSION   MZ501418
ACCESSION   MZ501426
ACCESSION   MZ505802
ACCESSION   MZ505812
ACCESSION   MZ506037
ACCESSION   MZ506272
ACCESSION   MZ511333
ACCESSION   MZ511567
ACCESSION   MZ511601
ACCESSION   MZ511624
ACCESSION   MZ511682
ACCESSION   MZ512395
ACCESSION   MZ512623
ACCESSION   MZ512642
ACCESSION   MZ512698
ACCESSION   MZ512732
ACCESSION   MZ512767
ACCESSION   MZ512773
ACCESSION   MZ512803
ACCESSION   MZ512814
ACCESSION   MZ512866
ACCESSION   MZ512930
ACCESSION   MZ512937
ACCESSION   MZ513940
ACCESSION   MZ518528
ACCESSION   MZ518662
ACCESSION   MZ519565
ACCESSION   MZ520056
ACCESSION   MZ520067
ACCESSION   MZ520077
ACCESSION   MZ520092
ACCESSION   MZ520864
ACCESSION   MZ530125
ACCESSION   MZ530134
ACCESSION   MZ530144
ACCESSION   MZ530340
ACCESSION   MZ530346
ACCESSION   MZ530349
ACCESSION   MZ530383
ACCESSION   MZ530499
ACCESSION   MZ530541
ACCESSION   MZ530564
ACCESSION   MZ530604
ACCESSION   MZ530609
ACCESSION   MZ530641
ACCESSION   MZ530728
ACCESSION   MZ530834
ACCESSION   MZ531037
ACCESSION   MZ531048
ACCESSION   MZ531065
ACCESSION   MZ531234
ACCESSION   MZ531252
ACCESSION   MZ531380
ACCESSION   MZ531667
ACCESSION   MZ531717
ACCESSION   MZ531732
ACCESSION   MZ532283
ACCESSION   MZ532353
ACCESSION   MZ532435
ACCESSION   MZ532508
ACCESSION   MZ532636
ACCESSION   MZ532661
ACCESSION   MZ532685
ACCESSION   MZ532727
ACCESSION   MZ532765
ACCESSION   MZ532972
ACCESSION   MZ533170
ACCESSION   MZ533278
ACCESSION   MZ533293
ACCESSION   MZ533344
ACCESSION   MZ533380
ACCESSION   MZ533491
ACCESSION   MZ533506
ACCESSION   MZ535021
ACCESSION   MZ535049
ACCESSION   MZ535129
ACCESSION   MZ535135
ACCESSION   MZ535144
ACCESSION   MZ535388
ACCESSION   MZ535514
ACCESSION   MZ535601
ACCESSION   MZ535644
ACCESSION   MZ535703
ACCESSION   MZ535724
ACCESSION   MZ535813
ACCESSION   MZ535926
ACCESSION   MZ535931
ACCESSION   MZ535995
ACCESSION   MZ536060
ACCESSION   MZ536077
ACCESSION   MZ536107
ACCESSION   MZ537907
ACCESSION   MZ537960
ACCESSION   MZ537972
ACCESSION   MZ538008
ACCESSION   MZ538043
ACCESSION   MZ538048
ACCESSION   MZ538049
ACCESSION   MZ538072
ACCESSION   MZ538118
ACCESSION   MZ538119
ACCESSION   MZ538186
ACCESSION   MZ538202
ACCESSION   MZ538335
ACCESSION   MZ538351
ACCESSION   MZ538376
ACCESSION   MZ538378
ACCESSION   MZ538590
ACCESSION   MZ538657
ACCESSION   MZ538713
ACCESSION   MZ538724
ACCESSION   MZ538903
ACCESSION   MZ539091
ACCESSION   MZ539095
ACCESSION   MZ539120
ACCESSION   MZ539173
ACCESSION   MZ539250
ACCESSION   MZ539297
ACCESSION   MZ539396
ACCESSION   MZ544694
ACCESSION   MZ544816
//
Beta
ACCESSION   MW550487
ACCESSION   MW598408
ACCESSION   MW598413
ACCESSION   MW598419
ACCESSION   MW598420
ACCESSION   MW617734
ACCESSION   MW621453
ACCESSION   MW667552
ACCESSION   MW667553
ACCESSION   MW717678
ACCESSION   MW721502
ACCESSION   MW721504
ACCESSION   MW721555
ACCESSION   MW721578
ACCESSION   MW763124
ACCESSION   MW768023
ACCESSION   MW768056
ACCESSION   MW773774
ACCESSION   MW773797
ACCESSION   MW773801
ACCESSION   MW773815
ACCESSION   MW783501
ACCESSION   MW783516
ACCESSION   MW789246
ACCESSION   MW792684
ACCESSION   MW792756
ACCESSION   MW793005
ACCESSION   MW793569
ACCESSION   MW795351
ACCESSION   MW796654
ACCESSION   MW796843
ACCESSION   MW808030
ACCESSION   MW808712
ACCESSION   MW809047
ACCESSION   MW822592
ACCESSION   MW831662
ACCESSION   MW831663
ACCESSION   MW831665
ACCESSION   MW831667
ACCESSION   MW844243
ACCESSION   MW844541
ACCESSION   MW844633
ACCESSION   MW844743
ACCESSION   MW844773
ACCESSION   MW845378
ACCESSION   MW847393
ACCESSION   MW848906
ACCESSION   MW848907
ACCESSION   MW849825
ACCESSION   MW863045
ACCESSION   MW863065
ACCESSION   MW869795
ACCESSION   MW877177
ACCESSION   MW883128
ACCESSION   MW883160
ACCESSION   MW889949
ACCESSION   MW889958
ACCESSION   MW905790
ACCESSION   MW905844
ACCESSION   MW906480
ACCESSION   MW907199
ACCESSION   MW907323
ACCESSION   MW908243
ACCESSION   MW908787
ACCESSION   MW908815
ACCESSION   MW908840
ACCESSION   MW908867
ACCESSION   MW908963
ACCESSION   MW909068
ACCESSION   MW909222
ACCESSION   MW909346
ACCESSION   MW909347
ACCESSION   MW912490
ACCESSION   MW913437
ACCESSION   MW913716
ACCESSION   MW913764
ACCESSION   MW913893
ACCESSION   MW913921
ACCESSION   MW913978
ACCESSION   MW914008
ACCESSION   MW914015
ACCESSION   MW914445
ACCESSION   MW914542
ACCESSION   MW914572
ACCESSION   MW931135
ACCESSION   MW931262
ACCESSION   MW938117
ACCESSION   MW938119
ACCESSION   MW938133
ACCESSION   MW938137
ACCESSION   MW938315
ACCESSION   MW938318
ACCESSION   MW939450
ACCESSION   MW939890
ACCESSION   MW959968
ACCESSION   MW963204
ACCESSION   MW963206
ACCESSION   MW963278
ACCESSION   MW963307
ACCESSION   MW963534
ACCESSION   MW963669
ACCESSION   MW963703
ACCESSION   MW963711
ACCESSION   MW963748
ACCESSION   MW963760
ACCESSION   MW964036
ACCESSION   MW964166
ACCESSION   MW964609
ACCESSION   MW964668
ACCESSION   MW965131
ACCESSION   MW965893
ACCESSION   MW968337
ACCESSION   MW968965
ACCESSION   MW969329
ACCESSION   MW971578
ACCESSION   MW971579
ACCESSION   MW971580
ACCESSION   MW971581
ACCESSION   MW971587
ACCESSION   MW971592
ACCESSION   MW971593
ACCESSION   MW971595
ACCESSION   MW971626
ACCESSION   MW971628
ACCESSION   MW971633
ACCESSION   MW971648
ACCESSION   MW971649
ACCESSION   MW971655
ACCESSION   MW971656
ACCESSION   MW981442
ACCESSION   MW987873
ACCESSION   MW988035
ACCESSION   MW988040
ACCESSION   MW988798
ACCESSION   MW993559
ACCESSION   MW999996
ACCESSION   MZ000136
ACCESSION   MZ000347
ACCESSION   MZ001358
ACCESSION   MZ001392
ACCESSION   MZ001435
ACCESSION   MZ001587
ACCESSION   MZ002136
ACCESSION   MZ002279
ACCESSION   MZ002856
ACCESSION   MZ003064
ACCESSION   MZ003360
ACCESSION   MZ003884
ACCESSION   MZ004734
ACCESSION   MZ004754
ACCESSION   MZ004772
ACCESSION   MZ004822
ACCESSION   MZ004823
ACCESSION   MZ004980
ACCESSION   MZ006286
ACCESSION   MZ006511
ACCESSION   MZ007317
ACCESSION   MZ009465
ACCESSION   MZ010011
ACCESSION   MZ023989
ACCESSION   MZ024383
ACCESSION   MZ028060
ACCESSION   MZ028905
ACCESSION   MZ028922
ACCESSION   MZ028925
ACCESSION   MZ028926
ACCESSION   MZ028942
ACCESSION   MZ030012
ACCESSION   MZ030044
ACCESSION   MZ030203
ACCESSION   MZ034858
ACCESSION   MZ039407
ACCESSION   MZ039769
ACCESSION   MZ039826
ACCESSION   MZ044626
ACCESSION   MZ045205
ACCESSION   MZ047461
ACCESSION   MZ054818
ACCESSION   MZ056216
ACCESSION   MZ059297
ACCESSION   MZ059687
ACCESSION   MZ059894
ACCESSION   MZ061331
ACCESSION   MZ061538
ACCESSION   MZ064999
ACCESSION   MZ065014
ACCESSION   MZ068154
ACCESSION   MZ068161
ACCESSION   MZ069892
ACCESSION   MZ070899
ACCESSION   MZ071027
ACCESSION   MZ071509
ACCESSION   MZ071684
ACCESSION   MZ072272
ACCESSION   MZ072626
ACCESSION   MZ072750
ACCESSION   MZ073260
ACCESSION   MZ074999
ACCESSION   MZ075028
ACCESSION   MZ075383
ACCESSION   MZ075791
ACCESSION   MZ076065
ACCESSION   MZ082820
ACCESSION   MZ082838
ACCESSION   MZ082954
ACCESSION   MZ084511
ACCESSION   MZ084681
ACCESSION   MZ085071
ACCESSION   MZ090488
ACCESSION   MZ100434
ACCESSION   MZ100751
ACCESSION   MZ127164
ACCESSION   MZ132446
ACCESSION   MZ142609
ACCESSION   MZ143143
ACCESSION   MZ143842
ACCESSION   MZ156757
ACCESSION   MZ159044
ACCESSION   MZ159046
ACCESSION   MZ161749
ACCESSION   MZ164120
ACCESSION   MZ171929
ACCESSION   MZ179688
ACCESSION   MZ179994
ACCESSION   MZ180238
ACCESSION   MZ184274
ACCESSION   MZ185983
ACCESSION   MZ187471
ACCESSION   MZ187581
ACCESSION   MZ196090
ACCESSION   MZ201450
ACCESSION   MZ206659
ACCESSION   MZ206665
ACCESSION   MZ211089
ACCESSION   MZ211279
ACCESSION   MZ215179
ACCESSION   MZ215961
ACCESSION   MZ227579
ACCESSION   MZ228023
ACCESSION   MZ228852
ACCESSION   MZ228902
ACCESSION   MZ232322
ACCESSION   MZ232867
ACCESSION   MZ232927
ACCESSION   MZ233201
ACCESSION   MZ233761
ACCESSION   MZ236331
ACCESSION   MZ237483
ACCESSION   MZ237899
ACCESSION   MZ238552
ACCESSION   MZ238655
ACCESSION   MZ238777
ACCESSION   MZ239934
ACCESSION   MZ240054
ACCESSION   MZ240166
ACCESSION   MZ240424
ACCESSION   MZ252233
ACCESSION   MZ252400
ACCESSION   MZ253530
ACCESSION   MZ253706
ACCESSION   MZ255184
ACCESSION   MZ255546
ACCESSION   MZ266502
ACCESSION   MZ266514
ACCESSION   MZ266525
ACCESSION   MZ270525
ACCESSION   MZ271467
ACCESSION   MZ278313
ACCESSION   MZ280614
ACCESSION   MZ280674
ACCESSION   MZ281047
ACCESSION   MZ283263
ACCESSION   MZ286750
ACCESSION   MZ290246
ACCESSION   MZ290725
ACCESSION   MZ291414
ACCESSION   MZ291435
ACCESSION   MZ298843
ACCESSION   MZ298847
ACCESSION   MZ303934
ACCESSION   MZ306248
ACCESSION   MZ306477
ACCESSION   MZ307085
ACCESSION   MZ307356
ACCESSION   MZ307686
ACCESSION   MZ308167
ACCESSION   MZ308226
ACCESSION   MZ314964
ACCESSION   MZ314965
ACCESSION   MZ315528
ACCESSION   MZ315871
ACCESSION   MZ317890
ACCESSION   MZ317892
ACCESSION   MZ317893
ACCESSION   MZ328979
ACCESSION   MZ334637
ACCESSION   MZ341810
ACCESSION   MZ341981
ACCESSION   MZ342228
ACCESSION   MZ342413
ACCESSION   MZ342447
ACCESSION   MZ342591
ACCESSION   MZ342809
ACCESSION   MZ344999
ACCESSION   MZ345001
ACCESSION   MZ349760
ACCESSION   MZ351822
ACCESSION   MZ354209
ACCESSION   MZ358462
ACCESSION   MZ358517
ACCESSION   MZ358520
ACCESSION   MZ363642
ACCESSION   MZ371892
ACCESSION   MZ372509
ACCESSION   MZ372963
ACCESSION   MZ393533
ACCESSION   MZ394439
ACCESSION   MZ394580
ACCESSION   MZ394603
ACCESSION   MZ394606
ACCESSION   MZ394609
ACCESSION   MZ394610
ACCESSION   MZ394611
ACCESSION   MZ394612
ACCESSION   MZ394613
ACCESSION   MZ394615
ACCESSION   MZ394616
ACCESSION   MZ394617
ACCESSION   MZ394619
ACCESSION   MZ394620
ACCESSION   MZ394621
ACCESSION   MZ394623
ACCESSION   MZ401461
ACCESSION   MZ411577
ACCESSION   MZ413497
ACCESSION   MZ413878
ACCESSION   MZ414738
ACCESSION   MZ415662
ACCESSION   MZ415737
ACCESSION   MZ415751
ACCESSION   MZ416041
ACCESSION   MZ416168
ACCESSION   MZ432075
ACCESSION   MZ434532
ACCESSION   MZ447074
ACCESSION   MZ448459
ACCESSION   MZ449726
ACCESSION   MZ450533
ACCESSION   MZ451690
ACCESSION   MZ451704
ACCESSION   MZ451706
ACCESSION   MZ451707
ACCESSION   MZ451708
ACCESSION   MZ451709
ACCESSION   MZ451710
ACCESSION   MZ451711
ACCESSION   MZ451713
ACCESSION   MZ451715
ACCESSION   MZ451885
ACCESSION   MZ453423
ACCESSION   MZ468007
ACCESSION   MZ469247
ACCESSION   MZ493360
ACCESSION   MZ493468
ACCESSION   MZ493500
ACCESSION   MZ493604
ACCESSION   MZ498049
ACCESSION   MZ512766
ACCESSION   MZ512867
ACCESSION   MZ512887
ACCESSION   MZ520096
ACCESSION   MZ520097
ACCESSION   MZ520098
ACCESSION   MZ520099
ACCESSION   MZ520100
ACCESSION   MZ520101
ACCESSION   MZ520102
ACCESSION   MZ520103
ACCESSION   MZ520104
ACCESSION   MZ520106
ACCESSION   MZ520108
ACCESSION   MZ520115
ACCESSION   MZ538662
ACCESSION   MZ569125
//
Gamma
ACCESSION   MW520923
ACCESSION   MW689888
ACCESSION   MW735609
ACCESSION   MW807979
ACCESSION   MW808135
ACCESSION   MW834960
ACCESSION   MW834961
ACCESSION   MW834962
ACCESSION   MW834965
ACCESSION   MW834974
ACCESSION   MW834975
ACCESSION   MW834977
ACCESSION   MW834982
ACCESSION   MW836152
ACCESSION   MW840402
ACCESSION   MW849813
ACCESSION   MW850614
ACCESSION   MW850627
ACCESSION   MW863023
ACCESSION   MW863033
ACCESSION   MW863061
ACCESSION   MW863077
ACCESSION   MW864853
ACCESSION   MW868974
ACCESSION   MW869051
ACCESSION   MW869052
ACCESSION   MW869227
ACCESSION   MW869369
ACCESSION   MW869599
ACCESSION   MW876875
ACCESSION   MW876907
ACCESSION   MW877047
ACCESSION   MW877099
ACCESSION   MW877187
ACCESSION   MW889953
ACCESSION   MW892120
ACCESSION   MW892126
ACCESSION   MW892185
ACCESSION   MW892330
ACCESSION   MW892702
ACCESSION   MW894034
ACCESSION   MW894068
ACCESSION   MW894125
ACCESSION   MW894126
ACCESSION   MW894216
ACCESSION   MW904833
ACCESSION   MW905049
ACCESSION   MW905718
ACCESSION   MW906729
ACCESSION   MW906777
ACCESSION   MW907089
ACCESSION   MW907250
ACCESSION   MW907861
ACCESSION   MW908122
ACCESSION   MW908214
ACCESSION   MW908257
ACCESSION   MW908289
ACCESSION   MW908360
ACCESSION   MW908391
ACCESSION   MW908507
ACCESSION   MW908628
ACCESSION   MW909170
ACCESSION   MW909199
ACCESSION   MW909201
ACCESSION   MW911865
ACCESSION   MW911880
ACCESSION   MW911972
ACCESSION   MW912124
ACCESSION   MW912172
ACCESSION   MW912219
ACCESSION   MW912257
ACCESSION   MW912312
ACCESSION   MW912340
ACCESSION   MW912400
ACCESSION   MW912428
ACCESSION   MW912449
ACCESSION   MW912471
ACCESSION   MW913747
ACCESSION   MW913826
ACCESSION   MW913848
ACCESSION   MW914014
ACCESSION   MW914410
ACCESSION   MW914417
ACCESSION   MW915187
ACCESSION   MW915209
ACCESSION   MW915252
ACCESSION   MW915330
ACCESSION   MW930762
ACCESSION   MW931051
ACCESSION   MW931287
ACCESSION   MW931288
ACCESSION   MW931299
ACCESSION   MW931311
ACCESSION   MW931332
ACCESSION   MW932083
ACCESSION   MW932121
ACCESSION   MW932133
ACCESSION   MW932371
ACCESSION   MW932382
ACCESSION   MW932416
ACCESSION   MW932460
ACCESSION   MW932503
ACCESSION   MW932563
ACCESSION   MW937846
ACCESSION   MW937853
ACCESSION   MW938104
ACCESSION   MW963202
ACCESSION   MW963213
ACCESSION   MW963215
ACCESSION   MW963218
ACCESSION   MW963219
ACCESSION   MW963223
ACCESSION   MW963224
ACCESSION   MW963225
ACCESSION   MW963226
ACCESSION   MW963228
ACCESSION   MW963235
ACCESSION   MW963237
ACCESSION   MW963239
ACCESSION   MW963240
ACCESSION   MW963241
ACCESSION   MW963243
ACCESSION   MW963244
ACCESSION   MW963245
ACCESSION   MW963246
ACCESSION   MW963247
ACCESSION   MW963249
ACCESSION   MW963257
ACCESSION   MW963259
ACCESSION   MW963262
ACCESSION   MW963263
ACCESSION   MW963265
ACCESSION   MW963266
ACCESSION   MW963272
ACCESSION   MW963273
ACCESSION   MW963274
ACCESSION   MW963280
ACCESSION   MW963283
ACCESSION   MW963284
ACCESSION   MW963287
ACCESSION   MW963288
ACCESSION   MW963292
ACCESSION   MW963294
ACCESSION   MW963295
ACCESSION   MW963297
ACCESSION   MW963301
ACCESSION   MW963302
ACCESSION   MW963304
ACCESSION   MW963305
ACCESSION   MW963306
ACCESSION   MW963308
ACCESSION   MW963312
ACCESSION   MW963316
ACCESSION   MW963318
ACCESSION   MW963321
ACCESSION   MW963322
ACCESSION   MW963323
ACCESSION   MW963351
ACCESSION   MW963352
ACCESSION   MW963410
ACCESSION   MW963415
ACCESSION   MW963416
ACCESSION   MW963434
ACCESSION   MW963438
ACCESSION   MW963439
ACCESSION   MW963442
ACCESSION   MW963473
ACCESSION   MW963480
ACCESSION   MW963761
ACCESSION   MW963897
ACCESSION   MW963911
ACCESSION   MW964011
ACCESSION   MW964074
ACCESSION   MW964075
ACCESSION   MW964181
ACCESSION   MW964539
ACCESSION   MW964541
ACCESSION   MW964542
ACCESSION   MW964552
ACCESSION   MW964558
ACCESSION   MW964563
ACCESSION   MW964567
ACCESSION   MW964571
ACCESSION   MW965854
ACCESSION   MW965857
ACCESSION   MW965859
ACCESSION   MW965865
ACCESSION   MW965869
ACCESSION   MW965875
ACCESSION   MW965876
ACCESSION   MW965879
ACCESSION   MW965880
ACCESSION   MW965881
ACCESSION   MW965976
ACCESSION   MW966257
ACCESSION   MW966280
ACCESSION   MW966363
ACCESSION   MW966400
ACCESSION   MW966468
ACCESSION   MW966902
ACCESSION   MW967171
ACCESSION   MW967288
ACCESSION   MW967292
ACCESSION   MW967498
ACCESSION   MW967571
ACCESSION   MW967573
ACCESSION   MW967655
ACCESSION   MW967687
ACCESSION   MW968249
ACCESSION   MW968267
ACCESSION   MW968298
ACCESSION   MW968304
ACCESSION   MW968377
ACCESSION   MW968696
ACCESSION   MW968709
ACCESSION   MW968789
ACCESSION   MW968809
ACCESSION   MW968916
ACCESSION   MW968944
ACCESSION   MW968964
ACCESSION   MW969333
ACCESSION   MW969355
ACCESSION   MW969415
ACCESSION   MW969506
ACCESSION   MW987967
ACCESSION   MW987994
ACCESSION   MW988288
ACCESSION   MW990258
ACCESSION   MW990259
ACCESSION   MW990261
ACCESSION   MW990262
ACCESSION   MW990265
ACCESSION   MW990266
ACCESSION   MW990268
ACCESSION   MW990269
ACCESSION   MW990271
ACCESSION   MW990275
ACCESSION   MW990276
ACCESSION   MW990277
ACCESSION   MW990278
ACCESSION   MW990286
ACCESSION   MW990288
ACCESSION   MW990292
ACCESSION   MW990295
ACCESSION   MW990297
ACCESSION   MW990298
ACCESSION   MW990300
ACCESSION   MW990301
ACCESSION   MW990302
ACCESSION   MW990303
ACCESSION   MW990371
ACCESSION   MW990479
ACCESSION   MW990551
ACCESSION   MW990671
ACCESSION   MW990672
ACCESSION   MW990771
ACCESSION   MW990777
ACCESSION   MW990878
ACCESSION   MW990887
ACCESSION   MW991004
ACCESSION   MW991025
ACCESSION   MW991033
ACCESSION   MW991202
ACCESSION   MW991253
ACCESSION   MW991352
ACCESSION   MW991368
ACCESSION   MW992882
ACCESSION   MW993316
ACCESSION   MW993332
ACCESSION   MW993394
ACCESSION   MW993602
ACCESSION   MW993949
ACCESSION   MW993962
ACCESSION   MW994023
ACCESSION   MW994525
ACCESSION   MW994797
ACCESSION   MW994904
ACCESSION   MW995069
ACCESSION   MW995094
ACCESSION   MZ000073
ACCESSION   MZ000116
ACCESSION   MZ000200
ACCESSION   MZ000233
ACCESSION   MZ000264
ACCESSION   MZ001235
ACCESSION   MZ001237
ACCESSION   MZ001545
ACCESSION   MZ002268
ACCESSION   MZ002270
ACCESSION   MZ002283
ACCESSION   MZ002294
ACCESSION   MZ002371
ACCESSION   MZ002461
ACCESSION   MZ002523
ACCESSION   MZ002566
ACCESSION   MZ002618
ACCESSION   MZ002624
ACCESSION   MZ002636
ACCESSION   MZ003835
ACCESSION   MZ004751
ACCESSION   MZ004995
ACCESSION   MZ006400
ACCESSION   MZ006522
ACCESSION   MZ006573
ACCESSION   MZ006592
ACCESSION   MZ006671
ACCESSION   MZ006701
ACCESSION   MZ006830
ACCESSION   MZ006934
ACCESSION   MZ006978
ACCESSION   MZ006984
ACCESSION   MZ007021
ACCESSION   MZ007026
ACCESSION   MZ007075
ACCESSION   MZ007148
ACCESSION   MZ007299
ACCESSION   MZ007500
ACCESSION   MZ008566
ACCESSION   MZ008574
ACCESSION   MZ008576
ACCESSION   MZ008791
ACCESSION   MZ008906
ACCESSION   MZ008998
ACCESSION   MZ009333
ACCESSION   MZ009379
ACCESSION   MZ009387
ACCESSION   MZ009432
ACCESSION   MZ009504
ACCESSION   MZ009645
ACCESSION   MZ009701
ACCESSION   MZ009714
ACCESSION   MZ009752
ACCESSION   MZ009887
ACCESSION   MZ009957
ACCESSION   MZ009961
ACCESSION   MZ009987
ACCESSION   MZ009992
ACCESSION   MZ009994
ACCESSION   MZ009995
ACCESSION   MZ009997
ACCESSION   MZ009998
ACCESSION   MZ009999
ACCESSION   MZ010000
ACCESSION   MZ010001
ACCESSION   MZ010002
ACCESSION   MZ010005
ACCESSION   MZ010007
ACCESSION   MZ010165
ACCESSION   MZ010167
ACCESSION   MZ010312
ACCESSION   MZ010877
ACCESSION   MZ011259
ACCESSION   MZ011573
ACCESSION   MZ013316
ACCESSION   MZ013364
ACCESSION   MZ013403
ACCESSION   MZ013603
ACCESSION   MZ013634
ACCESSION   MZ013654
ACCESSION   MZ013760
ACCESSION   MZ015233
ACCESSION   MZ015234
ACCESSION   MZ015235
ACCESSION   MZ015236
ACCESSION   MZ015237
ACCESSION   MZ015239
ACCESSION   MZ015242
ACCESSION   MZ015261
ACCESSION   MZ015277
ACCESSION   MZ015380
ACCESSION   MZ015411
ACCESSION   MZ015482
ACCESSION   MZ015498
ACCESSION   MZ019089
ACCESSION   MZ020420
ACCESSION   MZ021771
ACCESSION   MZ021851
ACCESSION   MZ021854
ACCESSION   MZ022135
ACCESSION   MZ022158
ACCESSION   MZ022200
ACCESSION   MZ022235
ACCESSION   MZ022296
ACCESSION   MZ022345
ACCESSION   MZ022480
ACCESSION   MZ022506
ACCESSION   MZ022545
ACCESSION   MZ022583
ACCESSION   MZ022604
ACCESSION   MZ022606
ACCESSION   MZ022698
ACCESSION   MZ022771
ACCESSION   MZ022786
ACCESSION   MZ022787
ACCESSION   MZ022843
ACCESSION   MZ022920
ACCESSION   MZ022985
ACCESSION   MZ023012
ACCESSION   MZ023040
ACCESSION   MZ023101
ACCESSION   MZ023109
ACCESSION   MZ023114
ACCESSION   MZ023123
ACCESSION   MZ023266
ACCESSION   MZ023297
ACCESSION   MZ023301
ACCESSION   MZ023377
ACCESSION   MZ023427
ACCESSION   MZ023432
ACCESSION   MZ023528
ACCESSION   MZ023678
ACCESSION   MZ023743
ACCESSION   MZ023860
ACCESSION   MZ023880
ACCESSION   MZ023972
ACCESSION   MZ024123
ACCESSION   MZ024130
ACCESSION   MZ024473
ACCESSION   MZ024532
ACCESSION   MZ024548
ACCESSION   MZ024735
ACCESSION   MZ024845
ACCESSION   MZ024864
ACCESSION   MZ024891
ACCESSION   MZ024894
ACCESSION   MZ024961
ACCESSION   MZ025030
ACCESSION   MZ025032
ACCESSION   MZ025044
ACCESSION   MZ025062
ACCESSION   MZ025155
ACCESSION   MZ025163
ACCESSION   MZ025215
ACCESSION   MZ025255
ACCESSION   MZ025259
ACCESSION   MZ025260
ACCESSION   MZ025334
ACCESSION   MZ025436
ACCESSION   MZ025442
ACCESSION   MZ025472
ACCESSION   MZ025543
ACCESSION   MZ025773
ACCESSION   MZ025784
ACCESSION   MZ028563
ACCESSION   MZ028574
ACCESSION   MZ028660
ACCESSION   MZ028748
ACCESSION   MZ028767
ACCESSION   MZ028808
ACCESSION   MZ033038
ACCESSION   MZ033039
ACCESSION   MZ033042
ACCESSION   MZ033045
ACCESSION   MZ033047
ACCESSION   MZ033048
ACCESSION   MZ033051
ACCESSION   MZ033052
ACCESSION   MZ033054
ACCESSION   MZ033055
ACCESSION   MZ033065
ACCESSION   MZ033068
ACCESSION   MZ033069
ACCESSION   MZ033080
ACCESSION   MZ033083
ACCESSION   MZ034808
ACCESSION   MZ034843
ACCESSION   MZ034943
ACCESSION   MZ035018
ACCESSION   MZ035049
ACCESSION   MZ035108
ACCESSION   MZ035142
ACCESSION   MZ035310
ACCESSION   MZ035419
ACCESSION   MZ035627
ACCESSION   MZ035688
ACCESSION   MZ035732
ACCESSION   MZ035824
ACCESSION   MZ035843
ACCESSION   MZ035872
ACCESSION   MZ035932
ACCESSION   MZ036284
ACCESSION   MZ036310
ACCESSION   MZ036626
ACCESSION   MZ036640
ACCESSION   MZ036931
ACCESSION   MZ036946
ACCESSION   MZ036994
ACCESSION   MZ037262
ACCESSION   MZ037323
ACCESSION   MZ037330
ACCESSION   MZ037333
ACCESSION   MZ037334
ACCESSION   MZ037367
ACCESSION   MZ037370
ACCESSION   MZ037409
ACCESSION   MZ037511
ACCESSION   MZ037512
ACCESSION   MZ037613
ACCESSION   MZ037614
ACCESSION   MZ037655
ACCESSION   MZ037659
ACCESSION   MZ037666
ACCESSION   MZ037681
ACCESSION   MZ037733
ACCESSION   MZ037737
ACCESSION   MZ037743
ACCESSION   MZ037746
ACCESSION   MZ037758
ACCESSION   MZ037759
ACCESSION   MZ037761
ACCESSION   MZ037846
ACCESSION   MZ037941
ACCESSION   MZ038006
ACCESSION   MZ038047
ACCESSION   MZ038059
ACCESSION   MZ038096
ACCESSION   MZ038104
ACCESSION   MZ038201
ACCESSION   MZ038237
ACCESSION   MZ038270
ACCESSION   MZ038284
ACCESSION   MZ038326
ACCESSION   MZ038697
ACCESSION   MZ038860
ACCESSION   MZ039485
ACCESSION   MZ044593
ACCESSION   MZ044613
ACCESSION   MZ044634
ACCESSION   MZ045594
ACCESSION   MZ046426
ACCESSION   MZ046428
ACCESSION   MZ046429
ACCESSION   MZ046434
ACCESSION   MZ046435
ACCESSION   MZ046436
ACCESSION   MZ046439
ACCESSION   MZ046440
ACCESSION   MZ046446
ACCESSION   MZ046447
ACCESSION   MZ046449
ACCESSION   MZ046959
ACCESSION   MZ048336
ACCESSION   MZ048337
ACCESSION   MZ048483
ACCESSION   MZ048484
ACCESSION   MZ048485
ACCESSION   MZ048486
ACCESSION   MZ048491
ACCESSION   MZ048492
ACCESSION   MZ048494
ACCESSION   MZ048506
ACCESSION   MZ049722
ACCESSION   MZ049937
ACCESSION   MZ054852
ACCESSION   MZ054855
ACCESSION   MZ055396
ACCESSION   MZ056016
ACCESSION   MZ056021
ACCESSION   MZ056038
ACCESSION   MZ056048
ACCESSION   MZ056059
ACCESSION   MZ056122
ACCESSION   MZ056124
ACCESSION   MZ056134
ACCESSION   MZ056138
ACCESSION   MZ056140
ACCESSION   MZ056147
ACCESSION   MZ056152
ACCESSION   MZ057993
ACCESSION   MZ058011
ACCESSION   MZ058014
ACCESSION   MZ058120
ACCESSION   MZ058121
ACCESSION   MZ058122
ACCESSION   MZ058123
ACCESSION   MZ058124
ACCESSION   MZ058125
ACCESSION   MZ058126
ACCESSION   MZ058129
ACCESSION   MZ058131
ACCESSION   MZ058133
ACCESSION   MZ058134
ACCESSION   MZ058135
ACCESSION   MZ058248
ACCESSION   MZ058266
ACCESSION   MZ058565
ACCESSION   MZ058986
ACCESSION   MZ058992
ACCESSION   MZ059054
ACCESSION   MZ059120
ACCESSION   MZ059230
ACCESSION   MZ059251
ACCESSION   MZ059309
ACCESSION   MZ059335
ACCESSION   MZ059342
ACCESSION   MZ059360
ACCESSION   MZ059368
ACCESSION   MZ059391
ACCESSION   MZ059522
ACCESSION   MZ059577
ACCESSION   MZ059581
ACCESSION   MZ059613
ACCESSION   MZ059645
ACCESSION   MZ059661
ACCESSION   MZ059683
ACCESSION   MZ059700
ACCESSION   MZ059710
ACCESSION   MZ059841
ACCESSION   MZ059909
ACCESSION   MZ059943
ACCESSION   MZ059982
ACCESSION   MZ060063
ACCESSION   MZ060082
ACCESSION   MZ060106
ACCESSION   MZ060325
ACCESSION   MZ060340
ACCESSION   MZ060356
ACCESSION   MZ060357
ACCESSION   MZ060396
ACCESSION   MZ060397
ACCESSION   MZ060445
ACCESSION   MZ060505
ACCESSION   MZ060650
ACCESSION   MZ060668
ACCESSION   MZ060753
ACCESSION   MZ060768
ACCESSION   MZ060889
ACCESSION   MZ060915
ACCESSION   MZ060929
ACCESSION   MZ061107
ACCESSION   MZ061118
ACCESSION   MZ061291
ACCESSION   MZ061340
ACCESSION   MZ061351
ACCESSION   MZ061380
ACCESSION   MZ061381
ACCESSION   MZ061433
ACCESSION   MZ061487
ACCESSION   MZ061536
ACCESSION   MZ061542
ACCESSION   MZ062201
ACCESSION   MZ069635
ACCESSION   MZ070158
ACCESSION   MZ070222
ACCESSION   MZ070275
ACCESSION   MZ070283
ACCESSION   MZ070367
ACCESSION   MZ070368
ACCESSION   MZ070380
ACCESSION   MZ070385
ACCESSION   MZ070497
ACCESSION   MZ070518
ACCESSION   MZ070587
ACCESSION   MZ070611
ACCESSION   MZ070624
ACCESSION   MZ070664
ACCESSION   MZ070717
ACCESSION   MZ070789
ACCESSION   MZ070792
ACCESSION   MZ070795
ACCESSION   MZ070796
ACCESSION   MZ070797
ACCESSION   MZ070933
ACCESSION   MZ070934
ACCESSION   MZ071032
ACCESSION   MZ071034
ACCESSION   MZ071043
ACCESSION   MZ071050
ACCESSION   MZ071179
ACCESSION   MZ071210
ACCESSION   MZ071220
ACCESSION   MZ071228
ACCESSION   MZ071239
ACCESSION   MZ071245
ACCESSION   MZ071248
ACCESSION   MZ071259
ACCESSION   MZ071262
ACCESSION   MZ071484
ACCESSION   MZ071633
ACCESSION   MZ071634
ACCESSION   MZ071674
ACCESSION   MZ071802
ACCESSION   MZ071940
ACCESSION   MZ072098
ACCESSION   MZ072343
ACCESSION   MZ072344
ACCESSION   MZ072358
ACCESSION   MZ072433
ACCESSION   MZ072493
ACCESSION   MZ072672
ACCESSION   MZ072687
ACCESSION   MZ072689
ACCESSION   MZ072690
ACCESSION   MZ072694
ACCESSION   MZ072700
ACCESSION   MZ072777
ACCESSION   MZ072779
ACCESSION   MZ072825
ACCESSION   MZ072843
ACCESSION   MZ072905
ACCESSION   MZ073002
ACCESSION   MZ073004
ACCESSION   MZ073005
ACCESSION   MZ073089
ACCESSION   MZ073595
ACCESSION   MZ074357
ACCESSION   MZ074359
ACCESSION   MZ074489
ACCESSION   MZ074630
ACCESSION   MZ074638
ACCESSION   MZ074783
ACCESSION   MZ074858
ACCESSION   MZ075263
ACCESSION   MZ075394
ACCESSION   MZ075395
ACCESSION   MZ075440
ACCESSION   MZ075494
ACCESSION   MZ075512
ACCESSION   MZ075605
ACCESSION   MZ075662
ACCESSION   MZ075676
ACCESSION   MZ075692
ACCESSION   MZ075795
ACCESSION   MZ075881
ACCESSION   MZ075990
ACCESSION   MZ076124
ACCESSION   MZ076164
ACCESSION   MZ076219
ACCESSION   MZ076231
ACCESSION   MZ076248
ACCESSION   MZ076272
ACCESSION   MZ076694
ACCESSION   MZ076696
ACCESSION   MZ076698
ACCESSION   MZ076702
ACCESSION   MZ076760
ACCESSION   MZ076769
ACCESSION   MZ076770
ACCESSION   MZ076775
ACCESSION   MZ076776
ACCESSION   MZ076777
ACCESSION   MZ076780
ACCESSION   MZ076781
ACCESSION   MZ076783
ACCESSION   MZ076863
ACCESSION   MZ076890
ACCESSION   MZ076945
ACCESSION   MZ076946
ACCESSION   MZ076947
ACCESSION   MZ076956
ACCESSION   MZ076957
ACCESSION   MZ076965
ACCESSION   MZ076971
ACCESSION   MZ076983
ACCESSION   MZ082599
ACCESSION   MZ082703
ACCESSION   MZ082720
ACCESSION   MZ082724
ACCESSION   MZ082745
ACCESSION   MZ082914
ACCESSION   MZ082964
ACCESSION   MZ082999
ACCESSION   MZ083024
ACCESSION   MZ083026
ACCESSION   MZ083079
ACCESSION   MZ083080
ACCESSION   MZ083116
ACCESSION   MZ083127
ACCESSION   MZ083144
ACCESSION   MZ083176
ACCESSION   MZ083336
ACCESSION   MZ083369
ACCESSION   MZ083400
ACCESSION   MZ083412
ACCESSION   MZ083413
ACCESSION   MZ083421
ACCESSION   MZ083446
ACCESSION   MZ083491
ACCESSION   MZ083540
ACCESSION   MZ083590
ACCESSION   MZ083592
ACCESSION   MZ083700
ACCESSION   MZ083732
ACCESSION   MZ083739
ACCESSION   MZ083813
ACCESSION   MZ083856
ACCESSION   MZ083912
ACCESSION   MZ083934
ACCESSION   MZ083941
ACCESSION   MZ083959
ACCESSION   MZ083966
ACCESSION   MZ083967
ACCESSION   MZ083969
ACCESSION   MZ083991
ACCESSION   MZ084008
ACCESSION   MZ084012
ACCESSION   MZ084059
ACCESSION   MZ084147
ACCESSION   MZ084159
ACCESSION   MZ084219
ACCESSION   MZ084459
ACCESSION   MZ084481
ACCESSION   MZ084660
ACCESSION   MZ084758
ACCESSION   MZ084809
ACCESSION   MZ084862
ACCESSION   MZ084868
ACCESSION   MZ084871
ACCESSION   MZ085008
ACCESSION   MZ085080
ACCESSION   MZ085193
ACCESSION   MZ085275
ACCESSION   MZ085279
ACCESSION   MZ085383
ACCESSION   MZ085423
ACCESSION   MZ085613
ACCESSION   MZ085682
ACCESSION   MZ085716
ACCESSION   MZ085762
ACCESSION   MZ085852
ACCESSION   MZ085997
ACCESSION   MZ086068
ACCESSION   MZ086216
ACCESSION   MZ086253
ACCESSION   MZ086265
ACCESSION   MZ086272
ACCESSION   MZ086290
ACCESSION   MZ086361
ACCESSION   MZ086364
ACCESSION   MZ086605
ACCESSION   MZ086623
ACCESSION   MZ086633
ACCESSION   MZ086660
ACCESSION   MZ097525
ACCESSION   MZ097526
ACCESSION   MZ099836
ACCESSION   MZ099850
ACCESSION   MZ099852
ACCESSION   MZ099853
ACCESSION   MZ099855
ACCESSION   MZ099858
ACCESSION   MZ099860
ACCESSION   MZ099862
ACCESSION   MZ099865
ACCESSION   MZ100196
ACCESSION   MZ100306
ACCESSION   MZ100352
ACCESSION   MZ100369
ACCESSION   MZ100600
ACCESSION   MZ100608
ACCESSION   MZ100702
ACCESSION   MZ100764
ACCESSION   MZ100781
ACCESSION   MZ100914
ACCESSION   MZ100991
ACCESSION   MZ101052
ACCESSION   MZ101169
ACCESSION   MZ101201
ACCESSION   MZ101207
ACCESSION   MZ101228
ACCESSION   MZ101239
ACCESSION   MZ101255
ACCESSION   MZ101260
ACCESSION   MZ101376
ACCESSION   MZ101504
ACCESSION   MZ101505
ACCESSION   MZ101529
ACCESSION   MZ126779
ACCESSION   MZ126780
ACCESSION   MZ126781
ACCESSION   MZ126783
ACCESSION   MZ126784
ACCESSION   MZ126786
ACCESSION   MZ126787
ACCESSION   MZ126788
ACCESSION   MZ126789
ACCESSION   MZ126790
ACCESSION   MZ131021
ACCESSION   MZ131029
ACCESSION   MZ131041
ACCESSION   MZ131087
ACCESSION   MZ131191
ACCESSION   MZ131217
ACCESSION   MZ132130
ACCESSION   MZ132312
ACCESSION   MZ132434
ACCESSION   MZ132443
ACCESSION   MZ132525
ACCESSION   MZ132609
ACCESSION   MZ132612
ACCESSION   MZ132707
ACCESSION   MZ132753
ACCESSION   MZ132788
ACCESSION   MZ132819
ACCESSION   MZ132820
ACCESSION   MZ132848
ACCESSION   MZ132921
ACCESSION   MZ132993
ACCESSION   MZ132998
ACCESSION   MZ133007
ACCESSION   MZ133046
ACCESSION   MZ133083
ACCESSION   MZ133118
ACCESSION   MZ133149
ACCESSION   MZ133171
ACCESSION   MZ133216
ACCESSION   MZ133259
ACCESSION   MZ140500
ACCESSION   MZ140678
ACCESSION   MZ140683
ACCESSION   MZ140707
ACCESSION   MZ140767
ACCESSION   MZ140784
ACCESSION   MZ140785
ACCESSION   MZ140805
ACCESSION   MZ140855
ACCESSION   MZ140880
ACCESSION   MZ141081
ACCESSION   MZ141090
ACCESSION   MZ141136
ACCESSION   MZ141144
ACCESSION   MZ141147
ACCESSION   MZ141154
ACCESSION   MZ141159
ACCESSION   MZ141217
ACCESSION   MZ141298
ACCESSION   MZ141304
ACCESSION   MZ141308
ACCESSION   MZ141386
ACCESSION   MZ141391
ACCESSION   MZ141393
ACCESSION   MZ141396
ACCESSION   MZ141418
ACCESSION   MZ141437
ACCESSION   MZ142018
ACCESSION   MZ142020
ACCESSION   MZ142090
ACCESSION   MZ142096
ACCESSION   MZ142105
ACCESSION   MZ142166
ACCESSION   MZ142196
ACCESSION   MZ142216
ACCESSION   MZ142267
ACCESSION   MZ142274
ACCESSION   MZ142326
ACCESSION   MZ142335
ACCESSION   MZ142372
ACCESSION   MZ142379
ACCESSION   MZ142387
ACCESSION   MZ142400
ACCESSION   MZ142401
ACCESSION   MZ142441
ACCESSION   MZ142457
ACCESSION   MZ142595
ACCESSION   MZ142627
ACCESSION   MZ142660
ACCESSION   MZ142703
ACCESSION   MZ142705
ACCESSION   MZ142723
ACCESSION   MZ142750
ACCESSION   MZ142763
ACCESSION   MZ142809
ACCESSION   MZ142849
ACCESSION   MZ143839
ACCESSION   MZ143851
ACCESSION   MZ143852
ACCESSION   MZ143853
ACCESSION   MZ143858
ACCESSION   MZ143859
ACCESSION   MZ143861
ACCESSION   MZ143863
ACCESSION   MZ143907
ACCESSION   MZ144312
ACCESSION   MZ144316
ACCESSION   MZ144321
ACCESSION   MZ144323
ACCESSION   MZ144324
ACCESSION   MZ144326
ACCESSION   MZ144355
ACCESSION   MZ144368
ACCESSION   MZ144371
ACCESSION   MZ144372
ACCESSION   MZ144378
ACCESSION   MZ144379
ACCESSION   MZ144381
ACCESSION   MZ144385
ACCESSION   MZ145455
ACCESSION   MZ145625
ACCESSION   MZ149270
ACCESSION   MZ149275
ACCESSION   MZ149277
ACCESSION   MZ149282
ACCESSION   MZ149287
ACCESSION   MZ149290
ACCESSION   MZ149292
ACCESSION   MZ149293
ACCESSION   MZ149295
ACCESSION   MZ152945
ACCESSION   MZ152949
ACCESSION   MZ153009
ACCESSION   MZ153018
ACCESSION   MZ153025
ACCESSION   MZ153039
ACCESSION   MZ153042
ACCESSION   MZ153475
ACCESSION   MZ153487
ACCESSION   MZ153510
ACCESSION   MZ153542
ACCESSION   MZ153612
ACCESSION   MZ153738
ACCESSION   MZ153742
ACCESSION   MZ153756
ACCESSION   MZ153758
ACCESSION   MZ153788
ACCESSION   MZ153814
ACCESSION   MZ153873
ACCESSION   MZ153882
ACCESSION   MZ153889
ACCESSION   MZ154103
ACCESSION   MZ154229
ACCESSION   MZ154244
ACCESSION   MZ154326
ACCESSION   MZ154395
ACCESSION   MZ154453
ACCESSION   MZ154517
ACCESSION   MZ154528
ACCESSION   MZ154588
ACCESSION   MZ154643
ACCESSION   MZ156698
ACCESSION   MZ156718
ACCESSION   MZ156735
ACCESSION   MZ156745
ACCESSION   MZ156922
ACCESSION   MZ158446
ACCESSION   MZ158467
ACCESSION   MZ158468
ACCESSION   MZ158782
ACCESSION   MZ158914
ACCESSION   MZ158942
ACCESSION   MZ158943
ACCESSION   MZ159105
ACCESSION   MZ159121
ACCESSION   MZ159185
ACCESSION   MZ160362
ACCESSION   MZ160398
ACCESSION   MZ160405
ACCESSION   MZ160436
ACCESSION   MZ160456
ACCESSION   MZ160463
ACCESSION   MZ160476
ACCESSION   MZ160479
ACCESSION   MZ160483
ACCESSION   MZ161767
ACCESSION   MZ161768
ACCESSION   MZ161771
ACCESSION   MZ163246
ACCESSION   MZ163250
ACCESSION   MZ163266
ACCESSION   MZ163297
ACCESSION   MZ163353
ACCESSION   MZ163401
ACCESSION   MZ163410
ACCESSION   MZ163421
ACCESSION   MZ163472
ACCESSION   MZ163531
ACCESSION   MZ163534
ACCESSION   MZ163552
ACCESSION   MZ163558
ACCESSION   MZ163572
ACCESSION   MZ163602
ACCESSION   MZ163605
ACCESSION   MZ163643
ACCESSION   MZ163727
ACCESSION   MZ163803
ACCESSION   MZ163833
ACCESSION   MZ163916
ACCESSION   MZ163941
ACCESSION   MZ163949
ACCESSION   MZ163975
ACCESSION   MZ163983
ACCESSION   MZ164006
ACCESSION   MZ164036
ACCESSION   MZ164042
ACCESSION   MZ164105
ACCESSION   MZ164143
ACCESSION   MZ164270
ACCESSION   MZ164416
ACCESSION   MZ164429
ACCESSION   MZ164444
ACCESSION   MZ164446
ACCESSION   MZ164450
ACCESSION   MZ164452
ACCESSION   MZ164455
ACCESSION   MZ164457
ACCESSION   MZ164460
ACCESSION   MZ164461
ACCESSION   MZ164463
ACCESSION   MZ164468
ACCESSION   MZ164469
ACCESSION   MZ164471
ACCESSION   MZ164472
ACCESSION   MZ164474
ACCESSION   MZ164476
ACCESSION   MZ164488
ACCESSION   MZ164492
ACCESSION   MZ164493
ACCESSION   MZ164499
ACCESSION   MZ164502
ACCESSION   MZ164505
ACCESSION   MZ164508
ACCESSION   MZ164512
ACCESSION   MZ164631
ACCESSION   MZ164666
ACCESSION   MZ164771
ACCESSION   MZ164790
ACCESSION   MZ166022
ACCESSION   MZ166038
ACCESSION   MZ166039
ACCESSION   MZ166042
ACCESSION   MZ166045
ACCESSION   MZ166048
ACCESSION   MZ166049
ACCESSION   MZ166054
ACCESSION   MZ166058
ACCESSION   MZ166059
ACCESSION   MZ166063
ACCESSION   MZ166065
ACCESSION   MZ166066
ACCESSION   MZ166068
ACCESSION   MZ166070
ACCESSION   MZ166076
ACCESSION   MZ166079
ACCESSION   MZ166080
ACCESSION   MZ166347
ACCESSION   MZ166546
ACCESSION   MZ166659
ACCESSION   MZ167440
ACCESSION   MZ167577
ACCESSION   MZ167966
ACCESSION   MZ168022
ACCESSION   MZ169356
ACCESSION   MZ169357
ACCESSION   MZ169358
ACCESSION   MZ169372
ACCESSION   MZ169606
ACCESSION   MZ169607
ACCESSION   MZ169609
ACCESSION   MZ169610
ACCESSION   MZ169612
ACCESSION   MZ169911
ACCESSION   MZ170265
ACCESSION   MZ170359
ACCESSION   MZ170385
ACCESSION   MZ170634
ACCESSION   MZ171315
ACCESSION   MZ171516
ACCESSION   MZ171560
ACCESSION   MZ171564
ACCESSION   MZ171567
ACCESSION   MZ171586
ACCESSION   MZ171636
ACCESSION   MZ171661
ACCESSION   MZ171665
ACCESSION   MZ171671
ACCESSION   MZ171676
ACCESSION   MZ171680
ACCESSION   MZ171684
ACCESSION   MZ171720
ACCESSION   MZ171731
ACCESSION   MZ171742
ACCESSION   MZ171753
ACCESSION   MZ171757
ACCESSION   MZ171806
ACCESSION   MZ171833
ACCESSION   MZ171881
ACCESSION   MZ171921
ACCESSION   MZ171964
ACCESSION   MZ171972
ACCESSION   MZ171983
ACCESSION   MZ172002
ACCESSION   MZ172031
ACCESSION   MZ172065
ACCESSION   MZ172099
ACCESSION   MZ172103
ACCESSION   MZ172104
ACCESSION   MZ172128
ACCESSION   MZ172151
ACCESSION   MZ172159
ACCESSION   MZ172161
ACCESSION   MZ172166
ACCESSION   MZ172189
ACCESSION   MZ172190
ACCESSION   MZ172327
ACCESSION   MZ179258
ACCESSION   MZ179273
ACCESSION   MZ179314
ACCESSION   MZ179543
ACCESSION   MZ179704
ACCESSION   MZ179719
ACCESSION   MZ179720
ACCESSION   MZ179735
ACCESSION   MZ179737
ACCESSION   MZ179744
ACCESSION   MZ179747
ACCESSION   MZ179754
ACCESSION   MZ179802
ACCESSION   MZ179918
ACCESSION   MZ179940
ACCESSION   MZ179956
ACCESSION   MZ180100
ACCESSION   MZ180269
ACCESSION   MZ180373
ACCESSION   MZ180374
ACCESSION   MZ180378
ACCESSION   MZ180391
ACCESSION   MZ180405
ACCESSION   MZ180429
ACCESSION   MZ180461
ACCESSION   MZ180471
ACCESSION   MZ180493
ACCESSION   MZ180496
ACCESSION   MZ180503
ACCESSION   MZ180521
ACCESSION   MZ180564
ACCESSION   MZ180569
ACCESSION   MZ180570
ACCESSION   MZ180626
ACCESSION   MZ180650
ACCESSION   MZ180656
ACCESSION   MZ180783
ACCESSION   MZ180834
ACCESSION   MZ180915
ACCESSION   MZ181016
ACCESSION   MZ181024
ACCESSION   MZ181103
ACCESSION   MZ181544
ACCESSION   MZ181768
ACCESSION   MZ181860
ACCESSION   MZ181983
ACCESSION   MZ183957
ACCESSION   MZ183958
ACCESSION   MZ183969
ACCESSION   MZ183984
ACCESSION   MZ183985
ACCESSION   MZ183987
ACCESSION   MZ183989
ACCESSION   MZ183991
ACCESSION   MZ183995
ACCESSION   MZ183996
ACCESSION   MZ183998
ACCESSION   MZ184005
ACCESSION   MZ184012
ACCESSION   MZ184016
ACCESSION   MZ184017
ACCESSION   MZ184020
ACCESSION   MZ184071
ACCESSION   MZ184075
ACCESSION   MZ184099
ACCESSION   MZ184110
ACCESSION   MZ184144
ACCESSION   MZ184155
ACCESSION   MZ184255
ACCESSION   MZ184280
ACCESSION   MZ184316
ACCESSION   MZ184334
ACCESSION   MZ184418
ACCESSION   MZ184501
ACCESSION   MZ184522
ACCESSION   MZ184558
ACCESSION   MZ184574
ACCESSION   MZ184646
ACCESSION   MZ184649
ACCESSION   MZ184705
ACCESSION   MZ184721
ACCESSION   MZ184776
ACCESSION   MZ184780
ACCESSION   MZ184783
ACCESSION   MZ184802
ACCESSION   MZ184853
ACCESSION   MZ184863
ACCESSION   MZ184882
ACCESSION   MZ184922
ACCESSION   MZ184965
ACCESSION   MZ185034
ACCESSION   MZ185103
ACCESSION   MZ185121
ACCESSION   MZ185149
ACCESSION   MZ185153
ACCESSION   MZ185198
ACCESSION   MZ185237
ACCESSION   MZ185238
ACCESSION   MZ185278
ACCESSION   MZ185288
ACCESSION   MZ185305
ACCESSION   MZ185399
ACCESSION   MZ185467
ACCESSION   MZ185486
ACCESSION   MZ185499
ACCESSION   MZ185527
ACCESSION   MZ185530
ACCESSION   MZ185577
ACCESSION   MZ185594
ACCESSION   MZ185703
ACCESSION   MZ185771
ACCESSION   MZ185840
ACCESSION   MZ185849
ACCESSION   MZ185887
ACCESSION   MZ185939
ACCESSION   MZ186026
ACCESSION   MZ186076
ACCESSION   MZ186079
ACCESSION   MZ186124
ACCESSION   MZ186202
ACCESSION   MZ186204
ACCESSION   MZ186209
ACCESSION   MZ186254
ACCESSION   MZ186256
ACCESSION   MZ186371
ACCESSION   MZ186439
ACCESSION   MZ186444
ACCESSION   MZ186463
ACCESSION   MZ186607
ACCESSION   MZ186695
ACCESSION   MZ186732
ACCESSION   MZ186860
ACCESSION   MZ186868
ACCESSION   MZ187002
ACCESSION   MZ187034
ACCESSION   MZ187081
ACCESSION   MZ187196
ACCESSION   MZ187230
ACCESSION   MZ187245
ACCESSION   MZ187355
ACCESSION   MZ187357
ACCESSION   MZ187363
ACCESSION   MZ187391
ACCESSION   MZ187524
ACCESSION   MZ187722
ACCESSION   MZ187752
ACCESSION   MZ187769
ACCESSION   MZ187777
ACCESSION   MZ187909
ACCESSION   MZ187946
ACCESSION   MZ187978
ACCESSION   MZ188066
ACCESSION   MZ188068
ACCESSION   MZ188075
ACCESSION   MZ188084
ACCESSION   MZ188237
ACCESSION   MZ188238
ACCESSION   MZ188287
ACCESSION   MZ188325
ACCESSION   MZ188329
ACCESSION   MZ188404
ACCESSION   MZ188448
ACCESSION   MZ188449
ACCESSION   MZ188473
ACCESSION   MZ188474
ACCESSION   MZ188515
ACCESSION   MZ188516
ACCESSION   MZ188525
ACCESSION   MZ188533
ACCESSION   MZ188565
ACCESSION   MZ188573
ACCESSION   MZ188638
ACCESSION   MZ188735
ACCESSION   MZ188738
ACCESSION   MZ189609
ACCESSION   MZ190290
ACCESSION   MZ192049
ACCESSION   MZ192053
ACCESSION   MZ192057
ACCESSION   MZ192095
ACCESSION   MZ192098
ACCESSION   MZ192113
ACCESSION   MZ192131
ACCESSION   MZ192135
ACCESSION   MZ192441
ACCESSION   MZ192444
ACCESSION   MZ192448
ACCESSION   MZ192449
ACCESSION   MZ192450
ACCESSION   MZ192451
ACCESSION   MZ193432
ACCESSION   MZ193456
ACCESSION   MZ193491
ACCESSION   MZ193626
ACCESSION   MZ193728
ACCESSION   MZ193959
ACCESSION   MZ194055
ACCESSION   MZ194079
ACCESSION   MZ194346
ACCESSION   MZ194484
ACCESSION   MZ194534
ACCESSION   MZ195213
ACCESSION   MZ195236
ACCESSION   MZ195240
ACCESSION   MZ195325
ACCESSION   MZ195343
ACCESSION   MZ195360
ACCESSION   MZ195361
ACCESSION   MZ195390
ACCESSION   MZ195394
ACCESSION   MZ195414
ACCESSION   MZ195437
ACCESSION   MZ195473
ACCESSION   MZ195476
ACCESSION   MZ195516
ACCESSION   MZ195520
ACCESSION   MZ195576
ACCESSION   MZ195583
ACCESSION   MZ195586
ACCESSION   MZ195591
ACCESSION   MZ195600
ACCESSION   MZ195687
ACCESSION   MZ195729
ACCESSION   MZ195764
ACCESSION   MZ195797
ACCESSION   MZ195930
ACCESSION   MZ196000
ACCESSION   MZ196045
ACCESSION   MZ196063
ACCESSION   MZ196091
ACCESSION   MZ196136
ACCESSION   MZ196137
ACCESSION   MZ196190
ACCESSION   MZ196191
ACCESSION   MZ196347
ACCESSION   MZ199074
ACCESSION   MZ199086
ACCESSION   MZ201335
ACCESSION   MZ201337
ACCESSION   MZ201382
ACCESSION   MZ201395
ACCESSION   MZ201410
ACCESSION   MZ201487
ACCESSION   MZ201491
ACCESSION   MZ201552
ACCESSION   MZ201582
ACCESSION   MZ201601
ACCESSION   MZ201615
ACCESSION   MZ201685
ACCESSION   MZ201694
ACCESSION   MZ201702
ACCESSION   MZ201709
ACCESSION   MZ201797
ACCESSION   MZ201821
ACCESSION   MZ201845
ACCESSION   MZ201858
ACCESSION   MZ201897
ACCESSION   MZ201904
ACCESSION   MZ201916
ACCESSION   MZ201920
ACCESSION   MZ202033
ACCESSION   MZ202055
ACCESSION   MZ202073
ACCESSION   MZ202074
ACCESSION   MZ202080
ACCESSION   MZ202093
ACCESSION   MZ202113
ACCESSION   MZ202148
ACCESSION   MZ202368
ACCESSION   MZ203416
ACCESSION   MZ206217
ACCESSION   MZ206228
ACCESSION   MZ206247
ACCESSION   MZ206256
ACCESSION   MZ206379
ACCESSION   MZ206381
ACCESSION   MZ206383
ACCESSION   MZ206384
ACCESSION   MZ206421
ACCESSION   MZ206422
ACCESSION   MZ206656
ACCESSION   MZ206667
ACCESSION   MZ206925
ACCESSION   MZ210095
ACCESSION   MZ210117
ACCESSION   MZ210212
ACCESSION   MZ210259
ACCESSION   MZ210373
ACCESSION   MZ210394
ACCESSION   MZ210403
ACCESSION   MZ210411
ACCESSION   MZ210536
ACCESSION   MZ210552
ACCESSION   MZ210556
ACCESSION   MZ210594
ACCESSION   MZ210651
ACCESSION   MZ210679
ACCESSION   MZ210683
ACCESSION   MZ210706
ACCESSION   MZ210733
ACCESSION   MZ210801
ACCESSION   MZ210817
ACCESSION   MZ210883
ACCESSION   MZ210929
ACCESSION   MZ210964
ACCESSION   MZ211040
ACCESSION   MZ211044
ACCESSION   MZ211057
ACCESSION   MZ211118
ACCESSION   MZ211119
ACCESSION   MZ211133
ACCESSION   MZ211144
ACCESSION   MZ211148
ACCESSION   MZ211154
ACCESSION   MZ211189
ACCESSION   MZ211270
ACCESSION   MZ211271
ACCESSION   MZ211287
ACCESSION   MZ211302
ACCESSION   MZ211321
ACCESSION   MZ211496
ACCESSION   MZ211573
ACCESSION   MZ211614
ACCESSION   MZ211642
ACCESSION   MZ211671
ACCESSION   MZ211728
ACCESSION   MZ211803
ACCESSION   MZ211808
ACCESSION   MZ211819
ACCESSION   MZ211832
ACCESSION   MZ211891
ACCESSION   MZ211952
ACCESSION   MZ211953
ACCESSION   MZ211976
ACCESSION   MZ211992
ACCESSION   MZ212005
ACCESSION   MZ212285
ACCESSION   MZ212286
ACCESSION   MZ212323
ACCESSION   MZ212325
ACCESSION   MZ212469
ACCESSION   MZ212478
ACCESSION   MZ212579
ACCESSION   MZ212758
ACCESSION   MZ212887
ACCESSION   MZ212909
ACCESSION   MZ213007
ACCESSION   MZ213031
ACCESSION   MZ213114
ACCESSION   MZ213143
ACCESSION   MZ213144
ACCESSION   MZ213306
ACCESSION   MZ213313
ACCESSION   MZ213337
ACCESSION   MZ213347
ACCESSION   MZ213359
ACCESSION   MZ213432
ACCESSION   MZ213466
ACCESSION   MZ213468
ACCESSION   MZ213492
ACCESSION   MZ213549
ACCESSION   MZ213636
ACCESSION   MZ213662
ACCESSION   MZ213673
ACCESSION   MZ213681
ACCESSION   MZ213754
ACCESSION   MZ213797
ACCESSION   MZ213831
ACCESSION   MZ213872
ACCESSION   MZ213888
ACCESSION   MZ213913
ACCESSION   MZ213973
ACCESSION   MZ214073
ACCESSION   MZ214152
ACCESSION   MZ214279
ACCESSION   MZ214357
ACCESSION   MZ214440
ACCESSION   MZ214692
ACCESSION   MZ214722
ACCESSION   MZ214725
ACCESSION   MZ214777
ACCESSION   MZ214893
ACCESSION   MZ214985
ACCESSION   MZ214997
ACCESSION   MZ215002
ACCESSION   MZ215013
ACCESSION   MZ215057
ACCESSION   MZ215062
ACCESSION   MZ215067
ACCESSION   MZ215150
ACCESSION   MZ215212
ACCESSION   MZ215278
ACCESSION   MZ215287
ACCESSION   MZ215291
ACCESSION   MZ215315
ACCESSION   MZ215355
ACCESSION   MZ215369
ACCESSION   MZ215467
ACCESSION   MZ215481
ACCESSION   MZ217581
ACCESSION   MZ217596
ACCESSION   MZ217723
ACCESSION   MZ217743
ACCESSION   MZ217854
ACCESSION   MZ217880
ACCESSION   MZ217882
ACCESSION   MZ217883
ACCESSION   MZ217911
ACCESSION   MZ217922
ACCESSION   MZ217940
ACCESSION   MZ217969
ACCESSION   MZ222417
ACCESSION   MZ222418
ACCESSION   MZ222420
ACCESSION   MZ222422
ACCESSION   MZ222424
ACCESSION   MZ222425
ACCESSION   MZ222429
ACCESSION   MZ222445
ACCESSION   MZ222452
ACCESSION   MZ222453
ACCESSION   MZ222458
ACCESSION   MZ222459
ACCESSION   MZ222460
ACCESSION   MZ222467
ACCESSION   MZ222468
ACCESSION   MZ222470
ACCESSION   MZ222478
ACCESSION   MZ224462
ACCESSION   MZ227853
ACCESSION   MZ227874
ACCESSION   MZ227882
ACCESSION   MZ227883
ACCESSION   MZ227893
ACCESSION   MZ227898
ACCESSION   MZ227903
ACCESSION   MZ227922
ACCESSION   MZ227993
ACCESSION   MZ228006
ACCESSION   MZ228048
ACCESSION   MZ228071
ACCESSION   MZ228118
ACCESSION   MZ228124
ACCESSION   MZ228144
ACCESSION   MZ228148
ACCESSION   MZ228165
ACCESSION   MZ228173
ACCESSION   MZ228223
ACCESSION   MZ228227
ACCESSION   MZ228312
ACCESSION   MZ228327
ACCESSION   MZ228340
ACCESSION   MZ228496
ACCESSION   MZ228516
ACCESSION   MZ228531
ACCESSION   MZ228635
ACCESSION   MZ228659
ACCESSION   MZ228828
ACCESSION   MZ228843
ACCESSION   MZ228855
ACCESSION   MZ228885
ACCESSION   MZ228886
ACCESSION   MZ228894
ACCESSION   MZ228952
ACCESSION   MZ229010
ACCESSION   MZ229380
ACCESSION   MZ229410
ACCESSION   MZ231669
ACCESSION   MZ231690
ACCESSION   MZ231743
ACCESSION   MZ231801
ACCESSION   MZ231823
ACCESSION   MZ231859
ACCESSION   MZ231889
ACCESSION   MZ232038
ACCESSION   MZ232039
ACCESSION   MZ232167
ACCESSION   MZ232238
ACCESSION   MZ232243
ACCESSION   MZ232291
ACCESSION   MZ232311
ACCESSION   MZ232559
ACCESSION   MZ232571
ACCESSION   MZ232573
ACCESSION   MZ232583
ACCESSION   MZ232593
ACCESSION   MZ232604
ACCESSION   MZ232631
ACCESSION   MZ232652
ACCESSION   MZ232659
ACCESSION   MZ232660
ACCESSION   MZ232668
ACCESSION   MZ232683
ACCESSION   MZ232710
ACCESSION   MZ232722
ACCESSION   MZ232740
ACCESSION   MZ232741
ACCESSION   MZ232743
ACCESSION   MZ232789
ACCESSION   MZ232796
ACCESSION   MZ232809
ACCESSION   MZ232825
ACCESSION   MZ232840
ACCESSION   MZ232846
ACCESSION   MZ232861
ACCESSION   MZ232869
ACCESSION   MZ232872
ACCESSION   MZ232879
ACCESSION   MZ232893
ACCESSION   MZ232896
ACCESSION   MZ232897
ACCESSION   MZ232912
ACCESSION   MZ232917
ACCESSION   MZ232922
ACCESSION   MZ232932
ACCESSION   MZ232936
ACCESSION   MZ232939
ACCESSION   MZ232985
ACCESSION   MZ232987
ACCESSION   MZ233018
ACCESSION   MZ233048
ACCESSION   MZ233056
ACCESSION   MZ233072
ACCESSION   MZ233088
ACCESSION   MZ233103
ACCESSION   MZ233121
ACCESSION   MZ233135
ACCESSION   MZ233179
ACCESSION   MZ233212
ACCESSION   MZ233213
ACCESSION   MZ233214
ACCESSION   MZ233243
ACCESSION   MZ233298
ACCESSION   MZ233366
ACCESSION   MZ233375
ACCESSION   MZ233377
ACCESSION   MZ233396
ACCESSION   MZ233596
ACCESSION   MZ233750
ACCESSION   MZ233754
ACCESSION   MZ233755
ACCESSION   MZ233756
ACCESSION   MZ233757
ACCESSION   MZ233759
ACCESSION   MZ233766
ACCESSION   MZ233767
ACCESSION   MZ233768
ACCESSION   MZ233770
ACCESSION   MZ233771
ACCESSION   MZ233773
ACCESSION   MZ233990
ACCESSION   MZ233991
ACCESSION   MZ233992
ACCESSION   MZ233994
ACCESSION   MZ236338
ACCESSION   MZ236361
ACCESSION   MZ236530
ACCESSION   MZ236543
ACCESSION   MZ236544
ACCESSION   MZ236558
ACCESSION   MZ236696
ACCESSION   MZ236702
ACCESSION   MZ236707
ACCESSION   MZ236742
ACCESSION   MZ236813
ACCESSION   MZ236815
ACCESSION   MZ236856
ACCESSION   MZ236871
ACCESSION   MZ236883
ACCESSION   MZ236894
ACCESSION   MZ236915
ACCESSION   MZ236924
ACCESSION   MZ236957
ACCESSION   MZ236967
ACCESSION   MZ236986
ACCESSION   MZ237052
ACCESSION   MZ237060
ACCESSION   MZ237102
ACCESSION   MZ237108
ACCESSION   MZ237110
ACCESSION   MZ237114
ACCESSION   MZ237148
ACCESSION   MZ237231
ACCESSION   MZ237264
ACCESSION   MZ237267
ACCESSION   MZ237301
ACCESSION   MZ237372
ACCESSION   MZ237376
ACCESSION   MZ237378
ACCESSION   MZ237426
ACCESSION   MZ237430
ACCESSION   MZ237451
ACCESSION   MZ237505
ACCESSION   MZ237530
ACCESSION   MZ237582
ACCESSION   MZ237603
ACCESSION   MZ237691
ACCESSION   MZ237799
ACCESSION   MZ237851
ACCESSION   MZ237941
ACCESSION   MZ237948
ACCESSION   MZ237958
ACCESSION   MZ237967
ACCESSION   MZ238002
ACCESSION   MZ238092
ACCESSION   MZ238105
ACCESSION   MZ238197
ACCESSION   MZ238203
ACCESSION   MZ238210
ACCESSION   MZ238228
ACCESSION   MZ238231
ACCESSION   MZ238232
ACCESSION   MZ238234
ACCESSION   MZ238268
ACCESSION   MZ238283
ACCESSION   MZ238299
ACCESSION   MZ238367
ACCESSION   MZ238382
ACCESSION   MZ238407
ACCESSION   MZ238435
ACCESSION   MZ238443
ACCESSION   MZ238460
ACCESSION   MZ238497
ACCESSION   MZ238501
ACCESSION   MZ238506
ACCESSION   MZ238559
ACCESSION   MZ238592
ACCESSION   MZ238643
ACCESSION   MZ238684
ACCESSION   MZ238732
ACCESSION   MZ238741
ACCESSION   MZ238785
ACCESSION   MZ238800
ACCESSION   MZ238801
ACCESSION   MZ238864
ACCESSION   MZ238929
ACCESSION   MZ238946
ACCESSION   MZ238954
ACCESSION   MZ239015
ACCESSION   MZ239017
ACCESSION   MZ239054
ACCESSION   MZ239097
ACCESSION   MZ239194
ACCESSION   MZ239195
ACCESSION   MZ239343
ACCESSION   MZ239382
ACCESSION   MZ239496
ACCESSION   MZ239525
ACCESSION   MZ239533
ACCESSION   MZ239567
ACCESSION   MZ239702
ACCESSION   MZ239782
ACCESSION   MZ239913
ACCESSION   MZ239947
ACCESSION   MZ239956
ACCESSION   MZ239969
ACCESSION   MZ240016
ACCESSION   MZ240023
ACCESSION   MZ240035
ACCESSION   MZ240036
ACCESSION   MZ240049
ACCESSION   MZ240059
ACCESSION   MZ240069
ACCESSION   MZ240078
ACCESSION   MZ240124
ACCESSION   MZ240200
ACCESSION   MZ240223
ACCESSION   MZ240246
ACCESSION   MZ240256
ACCESSION   MZ240286
ACCESSION   MZ240388
ACCESSION   MZ240439
ACCESSION   MZ240453
ACCESSION   MZ240476
ACCESSION   MZ240491
ACCESSION   MZ240495
ACCESSION   MZ240519
ACCESSION   MZ240520
ACCESSION   MZ240529
ACCESSION   MZ240532
ACCESSION   MZ240536
ACCESSION   MZ240556
ACCESSION   MZ240563
ACCESSION   MZ240605
ACCESSION   MZ240606
ACCESSION   MZ240624
ACCESSION   MZ240640
ACCESSION   MZ240684
ACCESSION   MZ240704
ACCESSION   MZ240706
ACCESSION   MZ240712
ACCESSION   MZ240715
ACCESSION   MZ241014
ACCESSION   MZ241015
ACCESSION   MZ241017
ACCESSION   MZ241019
ACCESSION   MZ241024
ACCESSION   MZ241027
ACCESSION   MZ241028
ACCESSION   MZ241029
ACCESSION   MZ241030
ACCESSION   MZ241031
ACCESSION   MZ241032
ACCESSION   MZ241033
ACCESSION   MZ241036
ACCESSION   MZ241037
ACCESSION   MZ241038
ACCESSION   MZ241039
ACCESSION   MZ241040
ACCESSION   MZ241041
ACCESSION   MZ241044
ACCESSION   MZ241047
ACCESSION   MZ241052
ACCESSION   MZ241062
ACCESSION   MZ241068
ACCESSION   MZ241071
ACCESSION   MZ241072
ACCESSION   MZ241074
ACCESSION   MZ241075
ACCESSION   MZ241077
ACCESSION   MZ241078
ACCESSION   MZ241085
ACCESSION   MZ241087
ACCESSION   MZ241088
ACCESSION   MZ241089
ACCESSION   MZ241099
ACCESSION   MZ241100
ACCESSION   MZ241101
ACCESSION   MZ241102
ACCESSION   MZ241104
ACCESSION   MZ241106
ACCESSION   MZ242603
ACCESSION   MZ244396
ACCESSION   MZ244400
ACCESSION   MZ244470
ACCESSION   MZ244485
ACCESSION   MZ244534
ACCESSION   MZ244546
ACCESSION   MZ244560
ACCESSION   MZ244563
ACCESSION   MZ244591
ACCESSION   MZ244600
ACCESSION   MZ244678
ACCESSION   MZ244701
ACCESSION   MZ244873
ACCESSION   MZ244892
ACCESSION   MZ244968
ACCESSION   MZ244995
ACCESSION   MZ244997
ACCESSION   MZ245015
ACCESSION   MZ245066
ACCESSION   MZ245089
ACCESSION   MZ245104
ACCESSION   MZ245119
ACCESSION   MZ245150
ACCESSION   MZ245162
ACCESSION   MZ245270
ACCESSION   MZ245276
ACCESSION   MZ245294
ACCESSION   MZ245326
ACCESSION   MZ245349
ACCESSION   MZ245360
ACCESSION   MZ245610
ACCESSION   MZ246452
ACCESSION   MZ252157
ACCESSION   MZ252285
ACCESSION   MZ252306
ACCESSION   MZ252316
ACCESSION   MZ252327
ACCESSION   MZ252329
ACCESSION   MZ252334
ACCESSION   MZ252337
ACCESSION   MZ252343
ACCESSION   MZ252410
ACCESSION   MZ252446
ACCESSION   MZ252480
ACCESSION   MZ252494
ACCESSION   MZ252508
ACCESSION   MZ252516
ACCESSION   MZ252517
ACCESSION   MZ252528
ACCESSION   MZ252563
ACCESSION   MZ252607
ACCESSION   MZ252612
ACCESSION   MZ252645
ACCESSION   MZ252767
ACCESSION   MZ252770
ACCESSION   MZ252804
ACCESSION   MZ252806
ACCESSION   MZ252807
ACCESSION   MZ252815
ACCESSION   MZ252816
ACCESSION   MZ252826
ACCESSION   MZ252849
ACCESSION   MZ252855
ACCESSION   MZ252859
ACCESSION   MZ252862
ACCESSION   MZ252864
ACCESSION   MZ252866
ACCESSION   MZ252872
ACCESSION   MZ252890
ACCESSION   MZ252921
ACCESSION   MZ252922
ACCESSION   MZ252930
ACCESSION   MZ252938
ACCESSION   MZ252943
ACCESSION   MZ252949
ACCESSION   MZ252952
ACCESSION   MZ252957
ACCESSION   MZ252964
ACCESSION   MZ252969
ACCESSION   MZ252970
ACCESSION   MZ252972
ACCESSION   MZ252986
ACCESSION   MZ253000
ACCESSION   MZ253004
ACCESSION   MZ253020
ACCESSION   MZ253107
ACCESSION   MZ253115
ACCESSION   MZ253118
ACCESSION   MZ253134
ACCESSION   MZ253158
ACCESSION   MZ253297
ACCESSION   MZ253359
ACCESSION   MZ253450
ACCESSION   MZ253542
ACCESSION   MZ253558
ACCESSION   MZ253652
ACCESSION   MZ253690
ACCESSION   MZ253722
ACCESSION   MZ253741
ACCESSION   MZ253791
ACCESSION   MZ253827
ACCESSION   MZ253832
ACCESSION   MZ253834
ACCESSION   MZ253855
ACCESSION   MZ253868
ACCESSION   MZ253890
ACCESSION   MZ253922
ACCESSION   MZ253951
ACCESSION   MZ254178
ACCESSION   MZ254230
ACCESSION   MZ254257
ACCESSION   MZ254603
ACCESSION   MZ255075
ACCESSION   MZ255109
ACCESSION   MZ255128
ACCESSION   MZ255129
ACCESSION   MZ255131
ACCESSION   MZ255132
ACCESSION   MZ255134
ACCESSION   MZ255136
ACCESSION   MZ255137
ACCESSION   MZ255141
ACCESSION   MZ255143
ACCESSION   MZ255432
ACCESSION   MZ255538
ACCESSION   MZ255668
ACCESSION   MZ255699
ACCESSION   MZ255902
ACCESSION   MZ255906
ACCESSION   MZ256447
ACCESSION   MZ256496
ACCESSION   MZ256498
ACCESSION   MZ257652
ACCESSION   MZ257714
ACCESSION   MZ259506
ACCESSION   MZ259594
ACCESSION   MZ259681
ACCESSION   MZ261943
ACCESSION   MZ264787
ACCESSION   MZ264898
ACCESSION   MZ264899
ACCESSION   MZ264922
ACCESSION   MZ264981
ACCESSION   MZ264990
ACCESSION   MZ267336
ACCESSION   MZ268258
ACCESSION   MZ268286
ACCESSION   MZ268288
ACCESSION   MZ268294
ACCESSION   MZ268376
ACCESSION   MZ269744
ACCESSION   MZ269765
ACCESSION   MZ269781
ACCESSION   MZ270731
ACCESSION   MZ270746
ACCESSION   MZ270844
ACCESSION   MZ270943
ACCESSION   MZ271078
ACCESSION   MZ271109
ACCESSION   MZ271112
ACCESSION   MZ271123
ACCESSION   MZ271154
ACCESSION   MZ271159
ACCESSION   MZ271216
ACCESSION   MZ271219
ACCESSION   MZ271299
ACCESSION   MZ271307
ACCESSION   MZ271380
ACCESSION   MZ271424
ACCESSION   MZ271447
ACCESSION   MZ271521
ACCESSION   MZ271605
ACCESSION   MZ271624
ACCESSION   MZ271737
ACCESSION   MZ271742
ACCESSION   MZ271754
ACCESSION   MZ272806
ACCESSION   MZ277386
ACCESSION   MZ277389
ACCESSION   MZ277914
ACCESSION   MZ277922
ACCESSION   MZ277925
ACCESSION   MZ277926
ACCESSION   MZ277930
ACCESSION   MZ277931
ACCESSION   MZ277932
ACCESSION   MZ277933
ACCESSION   MZ277934
ACCESSION   MZ277935
ACCESSION   MZ277937
ACCESSION   MZ277965
ACCESSION   MZ277971
ACCESSION   MZ277979
ACCESSION   MZ277982
ACCESSION   MZ277983
ACCESSION   MZ277985
ACCESSION   MZ277994
ACCESSION   MZ277995
ACCESSION   MZ278000
ACCESSION   MZ278001
ACCESSION   MZ278002
ACCESSION   MZ278004
ACCESSION   MZ278006
ACCESSION   MZ278076
ACCESSION   MZ278225
ACCESSION   MZ278256
ACCESSION   MZ278410
ACCESSION   MZ278412
ACCESSION   MZ278413
ACCESSION   MZ278419
ACCESSION   MZ278420
ACCESSION   MZ278423
ACCESSION   MZ278428
ACCESSION   MZ278443
ACCESSION   MZ278462
ACCESSION   MZ278463
ACCESSION   MZ278464
ACCESSION   MZ278488
ACCESSION   MZ278509
ACCESSION   MZ278512
ACCESSION   MZ278513
ACCESSION   MZ278517
ACCESSION   MZ278518
ACCESSION   MZ278520
ACCESSION   MZ278528
ACCESSION   MZ278529
ACCESSION   MZ278530
ACCESSION   MZ278534
ACCESSION   MZ278579
ACCESSION   MZ278604
ACCESSION   MZ278649
ACCESSION   MZ278657
ACCESSION   MZ278689
ACCESSION   MZ278738
ACCESSION   MZ278795
ACCESSION   MZ278804
ACCESSION   MZ278806
ACCESSION   MZ278822
ACCESSION   MZ278856
ACCESSION   MZ278864
ACCESSION   MZ278871
ACCESSION   MZ278895
ACCESSION   MZ278903
ACCESSION   MZ278911
ACCESSION   MZ278913
ACCESSION   MZ278914
ACCESSION   MZ278997
ACCESSION   MZ279077
ACCESSION   MZ279103
ACCESSION   MZ279133
ACCESSION   MZ279147
ACCESSION   MZ279155
ACCESSION   MZ279160
ACCESSION   MZ279164
ACCESSION   MZ279172
ACCESSION   MZ279229
ACCESSION   MZ279310
ACCESSION   MZ279350
ACCESSION   MZ279387
ACCESSION   MZ279409
ACCESSION   MZ279420
ACCESSION   MZ279453
ACCESSION   MZ279486
ACCESSION   MZ279505
ACCESSION   MZ279546
ACCESSION   MZ279662
ACCESSION   MZ279673
ACCESSION   MZ280025
ACCESSION   MZ280026
ACCESSION   MZ280059
ACCESSION   MZ280073
ACCESSION   MZ280088
ACCESSION   MZ280091
ACCESSION   MZ280092
ACCESSION   MZ280134
ACCESSION   MZ280232
ACCESSION   MZ280282
ACCESSION   MZ280284
ACCESSION   MZ280301
ACCESSION   MZ280326
ACCESSION   MZ280382
ACCESSION   MZ280452
ACCESSION   MZ280473
ACCESSION   MZ280495
ACCESSION   MZ280534
ACCESSION   MZ280537
ACCESSION   MZ280569
ACCESSION   MZ280580
ACCESSION   MZ280602
ACCESSION   MZ280662
ACCESSION   MZ280682
ACCESSION   MZ280743
ACCESSION   MZ280755
ACCESSION   MZ280765
ACCESSION   MZ280825
ACCESSION   MZ280842
ACCESSION   MZ280858
ACCESSION   MZ280867
ACCESSION   MZ280871
ACCESSION   MZ280898
ACCESSION   MZ280923
ACCESSION   MZ280933
ACCESSION   MZ280936
ACCESSION   MZ280989
ACCESSION   MZ280998
ACCESSION   MZ281071
ACCESSION   MZ281090
ACCESSION   MZ281107
ACCESSION   MZ281170
ACCESSION   MZ281248
ACCESSION   MZ281310
ACCESSION   MZ281316
ACCESSION   MZ281324
ACCESSION   MZ281333
ACCESSION   MZ281338
ACCESSION   MZ281340
ACCESSION   MZ281354
ACCESSION   MZ281395
ACCESSION   MZ281451
ACCESSION   MZ281453
ACCESSION   MZ281459
ACCESSION   MZ281526
ACCESSION   MZ281534
ACCESSION   MZ281536
ACCESSION   MZ281569
ACCESSION   MZ281582
ACCESSION   MZ281599
ACCESSION   MZ281618
ACCESSION   MZ281657
ACCESSION   MZ281687
ACCESSION   MZ281719
ACCESSION   MZ281720
ACCESSION   MZ281786
ACCESSION   MZ281793
ACCESSION   MZ281888
ACCESSION   MZ281908
ACCESSION   MZ281922
ACCESSION   MZ281932
ACCESSION   MZ281955
ACCESSION   MZ281956
ACCESSION   MZ281964
ACCESSION   MZ281978
ACCESSION   MZ281984
ACCESSION   MZ281991
ACCESSION   MZ282002
ACCESSION   MZ282003
ACCESSION   MZ282041
ACCESSION   MZ282071
ACCESSION   MZ282072
ACCESSION   MZ282103
ACCESSION   MZ282124
ACCESSION   MZ282160
ACCESSION   MZ282225
ACCESSION   MZ282230
ACCESSION   MZ282235
ACCESSION   MZ282274
ACCESSION   MZ282280
ACCESSION   MZ282292
ACCESSION   MZ282293
ACCESSION   MZ282408
ACCESSION   MZ282413
ACCESSION   MZ282437
ACCESSION   MZ282450
ACCESSION   MZ282451
ACCESSION   MZ282486
ACCESSION   MZ282540
ACCESSION   MZ282666
ACCESSION   MZ282669
ACCESSION   MZ282672
ACCESSION   MZ282702
ACCESSION   MZ282744
ACCESSION   MZ282762
ACCESSION   MZ282797
ACCESSION   MZ282801
ACCESSION   MZ282802
ACCESSION   MZ282816
ACCESSION   MZ282832
ACCESSION   MZ282847
ACCESSION   MZ282848
ACCESSION   MZ282887
ACCESSION   MZ282939
ACCESSION   MZ282944
ACCESSION   MZ282947
ACCESSION   MZ282973
ACCESSION   MZ282982
ACCESSION   MZ283085
ACCESSION   MZ283171
ACCESSION   MZ283180
ACCESSION   MZ283187
ACCESSION   MZ283191
ACCESSION   MZ283202
ACCESSION   MZ283260
ACCESSION   MZ283262
ACCESSION   MZ283287
ACCESSION   MZ283317
ACCESSION   MZ283368
ACCESSION   MZ283408
ACCESSION   MZ283418
ACCESSION   MZ283434
ACCESSION   MZ283524
ACCESSION   MZ283622
ACCESSION   MZ283643
ACCESSION   MZ283664
ACCESSION   MZ283791
ACCESSION   MZ283795
ACCESSION   MZ283840
ACCESSION   MZ283861
ACCESSION   MZ283948
ACCESSION   MZ283986
ACCESSION   MZ284009
ACCESSION   MZ284020
ACCESSION   MZ284061
ACCESSION   MZ284064
ACCESSION   MZ284164
ACCESSION   MZ284181
ACCESSION   MZ284194
ACCESSION   MZ284230
ACCESSION   MZ284253
ACCESSION   MZ284302
ACCESSION   MZ284331
ACCESSION   MZ284335
ACCESSION   MZ284339
ACCESSION   MZ284363
ACCESSION   MZ284376
ACCESSION   MZ284404
ACCESSION   MZ284411
ACCESSION   MZ284413
ACCESSION   MZ284423
ACCESSION   MZ284530
ACCESSION   MZ284543
ACCESSION   MZ284578
ACCESSION   MZ284640
ACCESSION   MZ284649
ACCESSION   MZ284709
ACCESSION   MZ284755
ACCESSION   MZ284764
ACCESSION   MZ284821
ACCESSION   MZ284828
ACCESSION   MZ284866
ACCESSION   MZ284884
ACCESSION   MZ284894
ACCESSION   MZ286697
ACCESSION   MZ286755
ACCESSION   MZ290139
ACCESSION   MZ290140
ACCESSION   MZ290141
ACCESSION   MZ290144
ACCESSION   MZ290147
ACCESSION   MZ290149
ACCESSION   MZ290150
ACCESSION   MZ290155
ACCESSION   MZ290161
ACCESSION   MZ290162
ACCESSION   MZ290163
ACCESSION   MZ290165
ACCESSION   MZ290168
ACCESSION   MZ290172
ACCESSION   MZ290175
ACCESSION   MZ290177
ACCESSION   MZ290180
ACCESSION   MZ290182
ACCESSION   MZ290184
ACCESSION   MZ290185
ACCESSION   MZ290188
ACCESSION   MZ290192
ACCESSION   MZ290194
ACCESSION   MZ290195
ACCESSION   MZ290204
ACCESSION   MZ290206
ACCESSION   MZ290209
ACCESSION   MZ290212
ACCESSION   MZ290215
ACCESSION   MZ290217
ACCESSION   MZ290219
ACCESSION   MZ290221
ACCESSION   MZ290226
ACCESSION   MZ290227
ACCESSION   MZ290231
ACCESSION   MZ290232
ACCESSION   MZ290234
ACCESSION   MZ290237
ACCESSION   MZ290258
ACCESSION   MZ290268
ACCESSION   MZ290269
ACCESSION   MZ290298
ACCESSION   MZ290301
ACCESSION   MZ290311
ACCESSION   MZ290323
ACCESSION   MZ290344
ACCESSION   MZ290380
ACCESSION   MZ290407
ACCESSION   MZ290562
ACCESSION   MZ290619
ACCESSION   MZ290650
ACCESSION   MZ290653
ACCESSION   MZ290656
ACCESSION   MZ290660
ACCESSION   MZ290662
ACCESSION   MZ290713
ACCESSION   MZ290715
ACCESSION   MZ290742
ACCESSION   MZ290753
ACCESSION   MZ290762
ACCESSION   MZ290766
ACCESSION   MZ290797
ACCESSION   MZ290825
ACCESSION   MZ290835
ACCESSION   MZ290858
ACCESSION   MZ290909
ACCESSION   MZ290911
ACCESSION   MZ290927
ACCESSION   MZ290981
ACCESSION   MZ291038
ACCESSION   MZ291054
ACCESSION   MZ291084
ACCESSION   MZ291122
ACCESSION   MZ291127
ACCESSION   MZ291164
ACCESSION   MZ291177
ACCESSION   MZ291188
ACCESSION   MZ291190
ACCESSION   MZ291196
ACCESSION   MZ291197
ACCESSION   MZ291285
ACCESSION   MZ291307
ACCESSION   MZ291308
ACCESSION   MZ291332
ACCESSION   MZ291364
ACCESSION   MZ291375
ACCESSION   MZ293540
ACCESSION   MZ293548
ACCESSION   MZ293580
ACCESSION   MZ293584
ACCESSION   MZ293617
ACCESSION   MZ293631
ACCESSION   MZ293633
ACCESSION   MZ293639
ACCESSION   MZ293643
ACCESSION   MZ293649
ACCESSION   MZ293654
ACCESSION   MZ293672
ACCESSION   MZ293917
ACCESSION   MZ293939
ACCESSION   MZ293944
ACCESSION   MZ294002
ACCESSION   MZ294014
ACCESSION   MZ294092
ACCESSION   MZ294093
ACCESSION   MZ294101
ACCESSION   MZ294132
ACCESSION   MZ294135
ACCESSION   MZ294152
ACCESSION   MZ294167
ACCESSION   MZ294173
ACCESSION   MZ294189
ACCESSION   MZ294192
ACCESSION   MZ294240
ACCESSION   MZ294242
ACCESSION   MZ294243
ACCESSION   MZ294257
ACCESSION   MZ294263
ACCESSION   MZ294322
ACCESSION   MZ294351
ACCESSION   MZ294442
ACCESSION   MZ294505
ACCESSION   MZ294688
ACCESSION   MZ294693
ACCESSION   MZ295327
ACCESSION   MZ295328
ACCESSION   MZ295504
ACCESSION   MZ295728
ACCESSION   MZ296053
ACCESSION   MZ296059
ACCESSION   MZ296062
ACCESSION   MZ296107
ACCESSION   MZ296109
ACCESSION   MZ296781
ACCESSION   MZ296782
ACCESSION   MZ296783
ACCESSION   MZ296784
ACCESSION   MZ296785
ACCESSION   MZ296786
ACCESSION   MZ296788
ACCESSION   MZ296789
ACCESSION   MZ296790
ACCESSION   MZ296792
ACCESSION   MZ296793
ACCESSION   MZ296804
ACCESSION   MZ296805
ACCESSION   MZ296808
ACCESSION   MZ296809
ACCESSION   MZ296810
ACCESSION   MZ305353
ACCESSION   MZ305362
ACCESSION   MZ305363
ACCESSION   MZ305364
ACCESSION   MZ305367
ACCESSION   MZ305368
ACCESSION   MZ305369
ACCESSION   MZ305372
ACCESSION   MZ305374
ACCESSION   MZ305376
ACCESSION   MZ305377
ACCESSION   MZ306309
ACCESSION   MZ306390
ACCESSION   MZ306487
ACCESSION   MZ306720
ACCESSION   MZ307102
ACCESSION   MZ307107
ACCESSION   MZ307110
ACCESSION   MZ307116
ACCESSION   MZ307134
ACCESSION   MZ307154
ACCESSION   MZ307155
ACCESSION   MZ307167
ACCESSION   MZ307171
ACCESSION   MZ307178
ACCESSION   MZ307199
ACCESSION   MZ307213
ACCESSION   MZ307216
ACCESSION   MZ307258
ACCESSION   MZ307327
ACCESSION   MZ307381
ACCESSION   MZ307385
ACCESSION   MZ307407
ACCESSION   MZ307424
ACCESSION   MZ307484
ACCESSION   MZ307629
ACCESSION   MZ307639
ACCESSION   MZ307682
ACCESSION   MZ307688
ACCESSION   MZ307785
ACCESSION   MZ307786
ACCESSION   MZ307821
ACCESSION   MZ307824
ACCESSION   MZ307831
ACCESSION   MZ307834
ACCESSION   MZ307893
ACCESSION   MZ307903
ACCESSION   MZ307917
ACCESSION   MZ307952
ACCESSION   MZ307974
ACCESSION   MZ308071
ACCESSION   MZ308080
ACCESSION   MZ308090
ACCESSION   MZ308096
ACCESSION   MZ308101
ACCESSION   MZ308114
ACCESSION   MZ308130
ACCESSION   MZ308157
ACCESSION   MZ308164
ACCESSION   MZ308238
ACCESSION   MZ308270
ACCESSION   MZ308329
ACCESSION   MZ308341
ACCESSION   MZ310264
ACCESSION   MZ310285
ACCESSION   MZ310330
ACCESSION   MZ315210
ACCESSION   MZ315212
ACCESSION   MZ315227
ACCESSION   MZ315234
ACCESSION   MZ315235
ACCESSION   MZ315240
ACCESSION   MZ315294
ACCESSION   MZ315343
ACCESSION   MZ315344
ACCESSION   MZ315363
ACCESSION   MZ315366
ACCESSION   MZ315374
ACCESSION   MZ315391
ACCESSION   MZ315410
ACCESSION   MZ315415
ACCESSION   MZ315432
ACCESSION   MZ315450
ACCESSION   MZ315463
ACCESSION   MZ315466
ACCESSION   MZ315490
ACCESSION   MZ315495
ACCESSION   MZ315522
ACCESSION   MZ315546
ACCESSION   MZ315579
ACCESSION   MZ315580
ACCESSION   MZ315646
ACCESSION   MZ315704
ACCESSION   MZ315731
ACCESSION   MZ315732
ACCESSION   MZ315892
ACCESSION   MZ315895
ACCESSION   MZ315923
ACCESSION   MZ315933
ACCESSION   MZ315994
ACCESSION   MZ316003
ACCESSION   MZ316041
ACCESSION   MZ316067
ACCESSION   MZ316072
ACCESSION   MZ316098
ACCESSION   MZ316129
ACCESSION   MZ316139
ACCESSION   MZ316155
ACCESSION   MZ316172
ACCESSION   MZ316183
ACCESSION   MZ316226
ACCESSION   MZ316279
ACCESSION   MZ316304
ACCESSION   MZ316366
ACCESSION   MZ316381
ACCESSION   MZ316504
ACCESSION   MZ316505
ACCESSION   MZ316506
ACCESSION   MZ316509
ACCESSION   MZ316523
ACCESSION   MZ316533
ACCESSION   MZ316549
ACCESSION   MZ316568
ACCESSION   MZ316783
ACCESSION   MZ317692
ACCESSION   MZ317703
ACCESSION   MZ317785
ACCESSION   MZ317793
ACCESSION   MZ317800
ACCESSION   MZ317806
ACCESSION   MZ317809
ACCESSION   MZ317819
ACCESSION   MZ317820
ACCESSION   MZ319402
ACCESSION   MZ319403
ACCESSION   MZ319405
ACCESSION   MZ319408
ACCESSION   MZ319411
ACCESSION   MZ319414
ACCESSION   MZ319416
ACCESSION   MZ319419
ACCESSION   MZ319422
ACCESSION   MZ319424
ACCESSION   MZ319428
ACCESSION   MZ319429
ACCESSION   MZ319431
ACCESSION   MZ319436
ACCESSION   MZ319437
ACCESSION   MZ319439
ACCESSION   MZ319440
ACCESSION   MZ319441
ACCESSION   MZ319576
ACCESSION   MZ319633
ACCESSION   MZ319645
ACCESSION   MZ319649
ACCESSION   MZ319690
ACCESSION   MZ319724
ACCESSION   MZ319776
ACCESSION   MZ319802
ACCESSION   MZ319803
ACCESSION   MZ319837
ACCESSION   MZ319853
ACCESSION   MZ319857
ACCESSION   MZ319995
ACCESSION   MZ320076
ACCESSION   MZ320082
ACCESSION   MZ320121
ACCESSION   MZ320134
ACCESSION   MZ320166
ACCESSION   MZ320181
ACCESSION   MZ320186
ACCESSION   MZ320527
ACCESSION   MZ320528
ACCESSION   MZ320531
ACCESSION   MZ320532
ACCESSION   MZ320536
ACCESSION   MZ320537
ACCESSION   MZ320539
ACCESSION   MZ320540
ACCESSION   MZ320549
ACCESSION   MZ320555
ACCESSION   MZ320577
ACCESSION   MZ320617
ACCESSION   MZ320863
ACCESSION   MZ320865
ACCESSION   MZ320892
ACCESSION   MZ320896
ACCESSION   MZ320984
ACCESSION   MZ322030
ACCESSION   MZ322032
ACCESSION   MZ322034
ACCESSION   MZ322035
ACCESSION   MZ322036
ACCESSION   MZ322041
ACCESSION   MZ322044
ACCESSION   MZ322047
ACCESSION   MZ322050
ACCESSION   MZ322052
ACCESSION   MZ322057
ACCESSION   MZ322060
ACCESSION   MZ322065
ACCESSION   MZ322067
ACCESSION   MZ322068
ACCESSION   MZ322069
ACCESSION   MZ322070
ACCESSION   MZ322073
ACCESSION   MZ322075
ACCESSION   MZ322078
ACCESSION   MZ322080
ACCESSION   MZ322441
ACCESSION   MZ322448
ACCESSION   MZ322450
ACCESSION   MZ322464
ACCESSION   MZ322559
ACCESSION   MZ322560
ACCESSION   MZ322581
ACCESSION   MZ328801
ACCESSION   MZ328808
ACCESSION   MZ328824
ACCESSION   MZ328946
ACCESSION   MZ328971
ACCESSION   MZ329000
ACCESSION   MZ329274
ACCESSION   MZ331058
ACCESSION   MZ331110
ACCESSION   MZ331127
ACCESSION   MZ331135
ACCESSION   MZ331233
ACCESSION   MZ331236
ACCESSION   MZ331238
ACCESSION   MZ331239
ACCESSION   MZ331242
ACCESSION   MZ331244
ACCESSION   MZ331291
ACCESSION   MZ331301
ACCESSION   MZ331307
ACCESSION   MZ331310
ACCESSION   MZ333306
ACCESSION   MZ333307
ACCESSION   MZ333319
ACCESSION   MZ333323
ACCESSION   MZ333357
ACCESSION   MZ333368
ACCESSION   MZ333374
ACCESSION   MZ333382
ACCESSION   MZ333408
ACCESSION   MZ334418
ACCESSION   MZ337550
ACCESSION   MZ337552
ACCESSION   MZ337553
ACCESSION   MZ337555
ACCESSION   MZ337559
ACCESSION   MZ337560
ACCESSION   MZ337565
ACCESSION   MZ337568
ACCESSION   MZ337569
ACCESSION   MZ337570
ACCESSION   MZ337575
ACCESSION   MZ337576
ACCESSION   MZ337577
ACCESSION   MZ337579
ACCESSION   MZ337581
ACCESSION   MZ337584
ACCESSION   MZ337585
ACCESSION   MZ337586
ACCESSION   MZ337588
ACCESSION   MZ337589
ACCESSION   MZ337591
ACCESSION   MZ337593
ACCESSION   MZ337594
ACCESSION   MZ337595
ACCESSION   MZ337597
ACCESSION   MZ337600
ACCESSION   MZ337601
ACCESSION   MZ340720
ACCESSION   MZ340746
ACCESSION   MZ340747
ACCESSION   MZ340755
ACCESSION   MZ340767
ACCESSION   MZ340788
ACCESSION   MZ340791
ACCESSION   MZ340794
ACCESSION   MZ340810
ACCESSION   MZ340822
ACCESSION   MZ340833
ACCESSION   MZ340852
ACCESSION   MZ340889
ACCESSION   MZ340906
ACCESSION   MZ341042
ACCESSION   MZ341088
ACCESSION   MZ341129
ACCESSION   MZ341140
ACCESSION   MZ341142
ACCESSION   MZ341183
ACCESSION   MZ341261
ACCESSION   MZ341268
ACCESSION   MZ341282
ACCESSION   MZ341343
ACCESSION   MZ341351
ACCESSION   MZ341362
ACCESSION   MZ341372
ACCESSION   MZ341377
ACCESSION   MZ341407
ACCESSION   MZ341441
ACCESSION   MZ341459
ACCESSION   MZ341504
ACCESSION   MZ341513
ACCESSION   MZ341534
ACCESSION   MZ341538
ACCESSION   MZ341552
ACCESSION   MZ341597
ACCESSION   MZ341660
ACCESSION   MZ341681
ACCESSION   MZ341682
ACCESSION   MZ341705
ACCESSION   MZ341709
ACCESSION   MZ341746
ACCESSION   MZ341797
ACCESSION   MZ341826
ACCESSION   MZ341904
ACCESSION   MZ341944
ACCESSION   MZ341948
ACCESSION   MZ341980
ACCESSION   MZ342020
ACCESSION   MZ342021
ACCESSION   MZ342038
ACCESSION   MZ342063
ACCESSION   MZ342096
ACCESSION   MZ342114
ACCESSION   MZ342115
ACCESSION   MZ342120
ACCESSION   MZ342136
ACCESSION   MZ342148
ACCESSION   MZ342158
ACCESSION   MZ342160
ACCESSION   MZ342188
ACCESSION   MZ342212
ACCESSION   MZ342223
ACCESSION   MZ342328
ACCESSION   MZ342355
ACCESSION   MZ342366
ACCESSION   MZ342417
ACCESSION   MZ342434
ACCESSION   MZ342498
ACCESSION   MZ342513
ACCESSION   MZ342517
ACCESSION   MZ342542
ACCESSION   MZ342547
ACCESSION   MZ342561
ACCESSION   MZ342704
ACCESSION   MZ342885
ACCESSION   MZ343793
ACCESSION   MZ344602
ACCESSION   MZ344634
ACCESSION   MZ348330
ACCESSION   MZ348490
ACCESSION   MZ348491
ACCESSION   MZ349089
ACCESSION   MZ349107
ACCESSION   MZ349140
ACCESSION   MZ349201
ACCESSION   MZ349326
ACCESSION   MZ349352
ACCESSION   MZ349387
ACCESSION   MZ349422
ACCESSION   MZ349434
ACCESSION   MZ349450
ACCESSION   MZ349675
ACCESSION   MZ349682
ACCESSION   MZ349688
ACCESSION   MZ349691
ACCESSION   MZ349692
ACCESSION   MZ349702
ACCESSION   MZ349703
ACCESSION   MZ349749
ACCESSION   MZ349796
ACCESSION   MZ349808
ACCESSION   MZ349855
ACCESSION   MZ349868
ACCESSION   MZ349876
ACCESSION   MZ351745
ACCESSION   MZ354206
ACCESSION   MZ354232
ACCESSION   MZ354262
ACCESSION   MZ354283
ACCESSION   MZ354287
ACCESSION   MZ354295
ACCESSION   MZ354298
ACCESSION   MZ354303
ACCESSION   MZ354315
ACCESSION   MZ354336
ACCESSION   MZ354342
ACCESSION   MZ354366
ACCESSION   MZ354367
ACCESSION   MZ354444
ACCESSION   MZ354458
ACCESSION   MZ354482
ACCESSION   MZ354484
ACCESSION   MZ354495
ACCESSION   MZ354513
ACCESSION   MZ354516
ACCESSION   MZ354537
ACCESSION   MZ354561
ACCESSION   MZ354567
ACCESSION   MZ354583
ACCESSION   MZ354584
ACCESSION   MZ354589
ACCESSION   MZ354619
ACCESSION   MZ354626
ACCESSION   MZ354764
ACCESSION   MZ356586
ACCESSION   MZ356602
ACCESSION   MZ356637
ACCESSION   MZ356646
ACCESSION   MZ356649
ACCESSION   MZ356651
ACCESSION   MZ356652
ACCESSION   MZ356655
ACCESSION   MZ356660
ACCESSION   MZ356661
ACCESSION   MZ356663
ACCESSION   MZ356664
ACCESSION   MZ356665
ACCESSION   MZ356667
ACCESSION   MZ356668
ACCESSION   MZ356669
ACCESSION   MZ356670
ACCESSION   MZ356672
ACCESSION   MZ356673
ACCESSION   MZ356675
ACCESSION   MZ356676
ACCESSION   MZ356678
ACCESSION   MZ356679
ACCESSION   MZ356680
ACCESSION   MZ356684
ACCESSION   MZ356686
ACCESSION   MZ356689
ACCESSION   MZ356695
ACCESSION   MZ356701
ACCESSION   MZ356704
ACCESSION   MZ356706
ACCESSION   MZ356716
ACCESSION   MZ356720
ACCESSION   MZ356724
ACCESSION   MZ356730
ACCESSION   MZ356731
ACCESSION   MZ356733
ACCESSION   MZ356734
ACCESSION   MZ356739
ACCESSION   MZ357441
ACCESSION   MZ357496
ACCESSION   MZ357520
ACCESSION   MZ357531
ACCESSION   MZ357582
ACCESSION   MZ357596
ACCESSION   MZ357598
ACCESSION   MZ358417
ACCESSION   MZ358430
ACCESSION   MZ358435
ACCESSION   MZ358455
ACCESSION   MZ358460
ACCESSION   MZ358515
ACCESSION   MZ358516
ACCESSION   MZ358519
ACCESSION   MZ358523
ACCESSION   MZ358525
ACCESSION   MZ358527
ACCESSION   MZ358528
ACCESSION   MZ358536
ACCESSION   MZ358610
ACCESSION   MZ358612
ACCESSION   MZ358622
ACCESSION   MZ358627
ACCESSION   MZ358632
ACCESSION   MZ358635
ACCESSION   MZ358645
ACCESSION   MZ358647
ACCESSION   MZ358695
ACCESSION   MZ358704
ACCESSION   MZ358705
ACCESSION   MZ358707
ACCESSION   MZ358722
ACCESSION   MZ358753
ACCESSION   MZ358755
ACCESSION   MZ358774
ACCESSION   MZ358776
ACCESSION   MZ358780
ACCESSION   MZ358783
ACCESSION   MZ358789
ACCESSION   MZ358796
ACCESSION   MZ359701
ACCESSION   MZ359705
ACCESSION   MZ360024
ACCESSION   MZ360030
ACCESSION   MZ360031
ACCESSION   MZ360033
ACCESSION   MZ360034
ACCESSION   MZ360236
ACCESSION   MZ360238
ACCESSION   MZ360712
ACCESSION   MZ360740
ACCESSION   MZ361927
ACCESSION   MZ361929
ACCESSION   MZ361936
ACCESSION   MZ361939
ACCESSION   MZ361953
ACCESSION   MZ361954
ACCESSION   MZ361955
ACCESSION   MZ361957
ACCESSION   MZ361961
ACCESSION   MZ361962
ACCESSION   MZ362900
ACCESSION   MZ363039
ACCESSION   MZ363663
ACCESSION   MZ366702
ACCESSION   MZ367627
ACCESSION   MZ367642
ACCESSION   MZ367661
ACCESSION   MZ367670
ACCESSION   MZ367672
ACCESSION   MZ367767
ACCESSION   MZ367773
ACCESSION   MZ367804
ACCESSION   MZ367805
ACCESSION   MZ367837
ACCESSION   MZ368028
ACCESSION   MZ368047
ACCESSION   MZ368072
ACCESSION   MZ368080
ACCESSION   MZ368224
ACCESSION   MZ368494
ACCESSION   MZ368495
ACCESSION   MZ368496
ACCESSION   MZ368498
ACCESSION   MZ368501
ACCESSION   MZ368512
ACCESSION   MZ368513
ACCESSION   MZ368514
ACCESSION   MZ368516
ACCESSION   MZ368519
ACCESSION   MZ368525
ACCESSION   MZ368526
ACCESSION   MZ368530
ACCESSION   MZ368532
ACCESSION   MZ368533
ACCESSION   MZ368535
ACCESSION   MZ371124
ACCESSION   MZ371137
ACCESSION   MZ371155
ACCESSION   MZ371176
ACCESSION   MZ371179
ACCESSION   MZ371231
ACCESSION   MZ371237
ACCESSION   MZ371324
ACCESSION   MZ371346
ACCESSION   MZ371368
ACCESSION   MZ371373
ACCESSION   MZ371380
ACCESSION   MZ371605
ACCESSION   MZ371606
ACCESSION   MZ371674
ACCESSION   MZ371676
ACCESSION   MZ371786
ACCESSION   MZ371792
ACCESSION   MZ371835
ACCESSION   MZ371860
ACCESSION   MZ371878
ACCESSION   MZ371946
ACCESSION   MZ371961
ACCESSION   MZ372005
ACCESSION   MZ372036
ACCESSION   MZ372109
ACCESSION   MZ372188
ACCESSION   MZ372194
ACCESSION   MZ372206
ACCESSION   MZ372248
ACCESSION   MZ372345
ACCESSION   MZ372431
ACCESSION   MZ372439
ACCESSION   MZ372530
ACCESSION   MZ372580
ACCESSION   MZ372590
ACCESSION   MZ372625
ACCESSION   MZ372652
ACCESSION   MZ372697
ACCESSION   MZ372702
ACCESSION   MZ372714
ACCESSION   MZ372769
ACCESSION   MZ372770
ACCESSION   MZ372777
ACCESSION   MZ372810
ACCESSION   MZ372859
ACCESSION   MZ372874
ACCESSION   MZ372878
ACCESSION   MZ372893
ACCESSION   MZ372907
ACCESSION   MZ372915
ACCESSION   MZ372917
ACCESSION   MZ372947
ACCESSION   MZ372971
ACCESSION   MZ372984
ACCESSION   MZ375571
ACCESSION   MZ375574
ACCESSION   MZ375629
ACCESSION   MZ375636
ACCESSION   MZ375656
ACCESSION   MZ375697
ACCESSION   MZ375719
ACCESSION   MZ375859
ACCESSION   MZ375873
ACCESSION   MZ375904
ACCESSION   MZ375976
ACCESSION   MZ375987
ACCESSION   MZ375993
ACCESSION   MZ376006
ACCESSION   MZ376011
ACCESSION   MZ376089
ACCESSION   MZ376110
ACCESSION   MZ376112
ACCESSION   MZ376113
ACCESSION   MZ376124
ACCESSION   MZ376136
ACCESSION   MZ376149
ACCESSION   MZ376178
ACCESSION   MZ376207
ACCESSION   MZ376209
ACCESSION   MZ376242
ACCESSION   MZ376283
ACCESSION   MZ376333
ACCESSION   MZ376336
ACCESSION   MZ376340
ACCESSION   MZ376374
ACCESSION   MZ376416
ACCESSION   MZ376481
ACCESSION   MZ376513
ACCESSION   MZ376538
ACCESSION   MZ376542
ACCESSION   MZ376546
ACCESSION   MZ376589
ACCESSION   MZ376597
ACCESSION   MZ376603
ACCESSION   MZ376635
ACCESSION   MZ376644
ACCESSION   MZ376652
ACCESSION   MZ376653
ACCESSION   MZ377351
ACCESSION   MZ377439
ACCESSION   MZ377452
ACCESSION   MZ377468
ACCESSION   MZ377488
ACCESSION   MZ377526
ACCESSION   MZ377540
ACCESSION   MZ377612
ACCESSION   MZ377942
ACCESSION   MZ377943
ACCESSION   MZ377947
ACCESSION   MZ377954
ACCESSION   MZ377968
ACCESSION   MZ377979
ACCESSION   MZ378005
ACCESSION   MZ378010
ACCESSION   MZ378015
ACCESSION   MZ378026
ACCESSION   MZ378151
ACCESSION   MZ378193
ACCESSION   MZ378195
ACCESSION   MZ378217
ACCESSION   MZ378258
ACCESSION   MZ378275
ACCESSION   MZ378486
ACCESSION   MZ378515
ACCESSION   MZ378571
ACCESSION   MZ378580
ACCESSION   MZ378581
ACCESSION   MZ378648
ACCESSION   MZ378650
ACCESSION   MZ379540
ACCESSION   MZ379542
ACCESSION   MZ379549
ACCESSION   MZ382555
ACCESSION   MZ382919
ACCESSION   MZ382933
ACCESSION   MZ382967
ACCESSION   MZ383031
ACCESSION   MZ383043
ACCESSION   MZ384167
ACCESSION   MZ384189
ACCESSION   MZ384207
ACCESSION   MZ384210
ACCESSION   MZ385553
ACCESSION   MZ385704
ACCESSION   MZ385716
ACCESSION   MZ385763
ACCESSION   MZ385780
ACCESSION   MZ385781
ACCESSION   MZ385784
ACCESSION   MZ385786
ACCESSION   MZ385789
ACCESSION   MZ385810
ACCESSION   MZ385811
ACCESSION   MZ385812
ACCESSION   MZ385813
ACCESSION   MZ385817
ACCESSION   MZ385826
ACCESSION   MZ385831
ACCESSION   MZ385839
ACCESSION   MZ385840
ACCESSION   MZ385855
ACCESSION   MZ385860
ACCESSION   MZ385865
ACCESSION   MZ385879
ACCESSION   MZ385881
ACCESSION   MZ385887
ACCESSION   MZ385892
ACCESSION   MZ385901
ACCESSION   MZ385906
ACCESSION   MZ385917
ACCESSION   MZ385923
ACCESSION   MZ385932
ACCESSION   MZ385940
ACCESSION   MZ385955
ACCESSION   MZ385962
ACCESSION   MZ385966
ACCESSION   MZ385968
ACCESSION   MZ385981
ACCESSION   MZ386001
ACCESSION   MZ386006
ACCESSION   MZ386015
ACCESSION   MZ386035
ACCESSION   MZ386046
ACCESSION   MZ386047
ACCESSION   MZ386062
ACCESSION   MZ386075
ACCESSION   MZ386100
ACCESSION   MZ386119
ACCESSION   MZ386132
ACCESSION   MZ386144
ACCESSION   MZ386155
ACCESSION   MZ386170
ACCESSION   MZ386197
ACCESSION   MZ386202
ACCESSION   MZ386204
ACCESSION   MZ386208
ACCESSION   MZ386214
ACCESSION   MZ386223
ACCESSION   MZ386249
ACCESSION   MZ386250
ACCESSION   MZ386282
ACCESSION   MZ386283
ACCESSION   MZ386284
ACCESSION   MZ386286
ACCESSION   MZ386305
ACCESSION   MZ386315
ACCESSION   MZ386318
ACCESSION   MZ386322
ACCESSION   MZ386351
ACCESSION   MZ386352
ACCESSION   MZ386357
ACCESSION   MZ386373
ACCESSION   MZ386374
ACCESSION   MZ386411
ACCESSION   MZ386417
ACCESSION   MZ386425
ACCESSION   MZ386427
ACCESSION   MZ386429
ACCESSION   MZ386446
ACCESSION   MZ386464
ACCESSION   MZ386478
ACCESSION   MZ386516
ACCESSION   MZ386517
ACCESSION   MZ386524
ACCESSION   MZ386531
ACCESSION   MZ386536
ACCESSION   MZ386544
ACCESSION   MZ386567
ACCESSION   MZ386581
ACCESSION   MZ386625
ACCESSION   MZ386627
ACCESSION   MZ386629
ACCESSION   MZ386632
ACCESSION   MZ388002
ACCESSION   MZ388003
ACCESSION   MZ388146
ACCESSION   MZ388179
ACCESSION   MZ388183
ACCESSION   MZ388193
ACCESSION   MZ388213
ACCESSION   MZ388276
ACCESSION   MZ388387
ACCESSION   MZ391166
ACCESSION   MZ392151
ACCESSION   MZ392152
ACCESSION   MZ392167
ACCESSION   MZ392181
ACCESSION   MZ392189
ACCESSION   MZ393520
ACCESSION   MZ393521
ACCESSION   MZ394072
ACCESSION   MZ394075
ACCESSION   MZ394194
ACCESSION   MZ394272
ACCESSION   MZ394280
ACCESSION   MZ394388
ACCESSION   MZ394390
ACCESSION   MZ394447
ACCESSION   MZ397165
ACCESSION   MZ397166
ACCESSION   MZ397167
ACCESSION   MZ397252
ACCESSION   MZ397256
ACCESSION   MZ397300
ACCESSION   MZ398628
ACCESSION   MZ398890
ACCESSION   MZ398897
ACCESSION   MZ399046
ACCESSION   MZ399095
ACCESSION   MZ399097
ACCESSION   MZ400641
ACCESSION   MZ400666
ACCESSION   MZ401508
ACCESSION   MZ401516
ACCESSION   MZ401533
ACCESSION   MZ401548
ACCESSION   MZ401554
ACCESSION   MZ401556
ACCESSION   MZ401557
ACCESSION   MZ401580
ACCESSION   MZ401582
ACCESSION   MZ401585
ACCESSION   MZ401866
ACCESSION   MZ402416
ACCESSION   MZ402494
ACCESSION   MZ404499
ACCESSION   MZ404757
ACCESSION   MZ404778
ACCESSION   MZ404801
ACCESSION   MZ404871
ACCESSION   MZ405276
ACCESSION   MZ405492
ACCESSION   MZ405502
ACCESSION   MZ405503
ACCESSION   MZ405524
ACCESSION   MZ405566
ACCESSION   MZ411768
ACCESSION   MZ411967
ACCESSION   MZ411990
ACCESSION   MZ412030
ACCESSION   MZ412162
ACCESSION   MZ412193
ACCESSION   MZ412199
ACCESSION   MZ412201
ACCESSION   MZ412207
ACCESSION   MZ412239
ACCESSION   MZ412253
ACCESSION   MZ412287
ACCESSION   MZ413621
ACCESSION   MZ414248
ACCESSION   MZ414372
ACCESSION   MZ414464
ACCESSION   MZ414495
ACCESSION   MZ414605
ACCESSION   MZ414883
ACCESSION   MZ414934
ACCESSION   MZ414942
ACCESSION   MZ414985
ACCESSION   MZ415057
ACCESSION   MZ415080
ACCESSION   MZ415120
ACCESSION   MZ415177
ACCESSION   MZ415280
ACCESSION   MZ415457
ACCESSION   MZ415547
ACCESSION   MZ415644
ACCESSION   MZ415685
ACCESSION   MZ415707
ACCESSION   MZ415906
ACCESSION   MZ416106
ACCESSION   MZ429113
ACCESSION   MZ429120
ACCESSION   MZ429126
ACCESSION   MZ429128
ACCESSION   MZ429165
ACCESSION   MZ429180
ACCESSION   MZ430620
ACCESSION   MZ430628
ACCESSION   MZ430826
ACCESSION   MZ430855
ACCESSION   MZ430864
ACCESSION   MZ431864
ACCESSION   MZ432085
ACCESSION   MZ432087
ACCESSION   MZ432089
ACCESSION   MZ432141
ACCESSION   MZ432198
ACCESSION   MZ432203
ACCESSION   MZ432247
ACCESSION   MZ432289
ACCESSION   MZ432348
ACCESSION   MZ432415
ACCESSION   MZ432426
ACCESSION   MZ432460
ACCESSION   MZ432469
ACCESSION   MZ432574
ACCESSION   MZ432598
ACCESSION   MZ432618
ACCESSION   MZ432665
ACCESSION   MZ432685
ACCESSION   MZ432694
ACCESSION   MZ433214
ACCESSION   MZ433215
ACCESSION   MZ433217
ACCESSION   MZ433225
ACCESSION   MZ433483
ACCESSION   MZ433487
ACCESSION   MZ433503
ACCESSION   MZ433504
ACCESSION   MZ433506
ACCESSION   MZ433524
ACCESSION   MZ433657
ACCESSION   MZ433674
ACCESSION   MZ433676
ACCESSION   MZ433691
ACCESSION   MZ433726
ACCESSION   MZ433741
ACCESSION   MZ433755
ACCESSION   MZ433756
ACCESSION   MZ433761
ACCESSION   MZ433762
ACCESSION   MZ433767
ACCESSION   MZ433768
ACCESSION   MZ433774
ACCESSION   MZ433775
ACCESSION   MZ433778
ACCESSION   MZ433780
ACCESSION   MZ433789
ACCESSION   MZ433823
ACCESSION   MZ433829
ACCESSION   MZ433846
ACCESSION   MZ433974
ACCESSION   MZ434030
ACCESSION   MZ434101
ACCESSION   MZ434115
ACCESSION   MZ434351
ACCESSION   MZ434363
ACCESSION   MZ434404
ACCESSION   MZ434414
ACCESSION   MZ434490
ACCESSION   MZ434599
ACCESSION   MZ436644
ACCESSION   MZ436835
ACCESSION   MZ436870
ACCESSION   MZ436878
ACCESSION   MZ440932
ACCESSION   MZ440941
ACCESSION   MZ440948
ACCESSION   MZ440956
ACCESSION   MZ440994
ACCESSION   MZ441021
ACCESSION   MZ441024
ACCESSION   MZ441032
ACCESSION   MZ444291
ACCESSION   MZ447830
ACCESSION   MZ448460
ACCESSION   MZ448646
ACCESSION   MZ449050
ACCESSION   MZ449713
ACCESSION   MZ449715
ACCESSION   MZ449718
ACCESSION   MZ449727
ACCESSION   MZ449757
ACCESSION   MZ450054
ACCESSION   MZ450167
ACCESSION   MZ450186
ACCESSION   MZ450202
ACCESSION   MZ450239
ACCESSION   MZ450251
ACCESSION   MZ450262
ACCESSION   MZ450268
ACCESSION   MZ450301
ACCESSION   MZ450303
ACCESSION   MZ450325
ACCESSION   MZ450370
ACCESSION   MZ450401
ACCESSION   MZ450407
ACCESSION   MZ450410
ACCESSION   MZ450447
ACCESSION   MZ450448
ACCESSION   MZ450453
ACCESSION   MZ450481
ACCESSION   MZ450492
ACCESSION   MZ450497
ACCESSION   MZ450508
ACCESSION   MZ450513
ACCESSION   MZ450526
ACCESSION   MZ450531
ACCESSION   MZ450543
ACCESSION   MZ450586
ACCESSION   MZ450608
ACCESSION   MZ450618
ACCESSION   MZ450649
ACCESSION   MZ450693
ACCESSION   MZ450694
ACCESSION   MZ450708
ACCESSION   MZ450764
ACCESSION   MZ451369
ACCESSION   MZ451562
ACCESSION   MZ451700
ACCESSION   MZ451702
ACCESSION   MZ451703
ACCESSION   MZ451705
ACCESSION   MZ451754
ACCESSION   MZ451756
ACCESSION   MZ451759
ACCESSION   MZ451807
ACCESSION   MZ451808
ACCESSION   MZ451811
ACCESSION   MZ451813
ACCESSION   MZ451820
ACCESSION   MZ451882
ACCESSION   MZ451883
ACCESSION   MZ451893
ACCESSION   MZ451895
ACCESSION   MZ451898
ACCESSION   MZ451900
ACCESSION   MZ451911
ACCESSION   MZ451926
ACCESSION   MZ451933
ACCESSION   MZ451934
ACCESSION   MZ451956
ACCESSION   MZ451977
ACCESSION   MZ452008
ACCESSION   MZ452011
ACCESSION   MZ453466
ACCESSION   MZ453490
ACCESSION   MZ453597
ACCESSION   MZ453600
ACCESSION   MZ453610
ACCESSION   MZ453620
ACCESSION   MZ453623
ACCESSION   MZ453635
ACCESSION   MZ453644
ACCESSION   MZ453645
ACCESSION   MZ453648
ACCESSION   MZ453659
ACCESSION   MZ453684
ACCESSION   MZ453749
ACCESSION   MZ453782
ACCESSION   MZ454409
ACCESSION   MZ454414
ACCESSION   MZ454422
ACCESSION   MZ454436
ACCESSION   MZ454451
ACCESSION   MZ454509
ACCESSION   MZ454592
ACCESSION   MZ454605
ACCESSION   MZ454675
ACCESSION   MZ454702
ACCESSION   MZ454836
ACCESSION   MZ454844
ACCESSION   MZ454903
ACCESSION   MZ454942
ACCESSION   MZ454999
ACCESSION   MZ455002
ACCESSION   MZ455072
ACCESSION   MZ455147
ACCESSION   MZ455171
ACCESSION   MZ455174
ACCESSION   MZ455191
ACCESSION   MZ455195
ACCESSION   MZ455317
ACCESSION   MZ455356
ACCESSION   MZ455442
ACCESSION   MZ455556
ACCESSION   MZ455971
ACCESSION   MZ456544
ACCESSION   MZ458177
ACCESSION   MZ458216
ACCESSION   MZ458239
ACCESSION   MZ458253
ACCESSION   MZ458256
ACCESSION   MZ458314
ACCESSION   MZ458315
ACCESSION   MZ461038
ACCESSION   MZ461104
ACCESSION   MZ461118
ACCESSION   MZ461189
ACCESSION   MZ461196
ACCESSION   MZ461223
ACCESSION   MZ461310
ACCESSION   MZ462301
ACCESSION   MZ462327
ACCESSION   MZ462350
ACCESSION   MZ462364
ACCESSION   MZ462498
ACCESSION   MZ462507
ACCESSION   MZ462633
ACCESSION   MZ462740
ACCESSION   MZ467712
ACCESSION   MZ467878
ACCESSION   MZ467916
ACCESSION   MZ467932
ACCESSION   MZ467966
ACCESSION   MZ467977
ACCESSION   MZ467999
ACCESSION   MZ468010
ACCESSION   MZ468038
ACCESSION   MZ469256
ACCESSION   MZ469411
ACCESSION   MZ469425
ACCESSION   MZ469426
ACCESSION   MZ469432
ACCESSION   MZ469458
ACCESSION   MZ472052
ACCESSION   MZ472680
ACCESSION   MZ472690
ACCESSION   MZ472693
ACCESSION   MZ475823
ACCESSION   MZ477892
ACCESSION   MZ477900
ACCESSION   MZ477909
ACCESSION   MZ477941
ACCESSION   MZ477943
ACCESSION   MZ477958
ACCESSION   MZ477988
ACCESSION   MZ477997
ACCESSION   MZ478004
ACCESSION   MZ478009
ACCESSION   MZ478019
ACCESSION   MZ478036
ACCESSION   MZ478038
ACCESSION   MZ478044
ACCESSION   MZ478047
ACCESSION   MZ486458
ACCESSION   MZ486471
ACCESSION   MZ486482
ACCESSION   MZ490342
ACCESSION   MZ491056
ACCESSION   MZ491997
ACCESSION   MZ492019
ACCESSION   MZ492059
ACCESSION   MZ492083
ACCESSION   MZ492095
ACCESSION   MZ492137
ACCESSION   MZ492155
ACCESSION   MZ492166
ACCESSION   MZ492187
ACCESSION   MZ492274
ACCESSION   MZ492364
ACCESSION   MZ492468
ACCESSION   MZ493358
ACCESSION   MZ493361
ACCESSION   MZ493398
ACCESSION   MZ493413
ACCESSION   MZ493416
ACCESSION   MZ493420
ACCESSION   MZ493423
ACCESSION   MZ493444
ACCESSION   MZ493445
ACCESSION   MZ493467
ACCESSION   MZ493544
ACCESSION   MZ493590
ACCESSION   MZ493616
ACCESSION   MZ493650
ACCESSION   MZ493948
ACCESSION   MZ493949
ACCESSION   MZ493955
ACCESSION   MZ493964
ACCESSION   MZ493967
ACCESSION   MZ493974
ACCESSION   MZ493976
ACCESSION   MZ493977
ACCESSION   MZ493979
ACCESSION   MZ493981
ACCESSION   MZ493984
ACCESSION   MZ493987
ACCESSION   MZ493992
ACCESSION   MZ493993
ACCESSION   MZ493995
ACCESSION   MZ493996
ACCESSION   MZ493997
ACCESSION   MZ493998
ACCESSION   MZ494004
ACCESSION   MZ494006
ACCESSION   MZ494007
ACCESSION   MZ494100
ACCESSION   MZ497945
ACCESSION   MZ498585
ACCESSION   MZ498586
ACCESSION   MZ500963
ACCESSION   MZ504275
ACCESSION   MZ505966
ACCESSION   MZ506016
ACCESSION   MZ506151
ACCESSION   MZ506305
ACCESSION   MZ511450
ACCESSION   MZ511536
ACCESSION   MZ511544
ACCESSION   MZ511560
ACCESSION   MZ511563
ACCESSION   MZ511652
ACCESSION   MZ511658
ACCESSION   MZ511668
ACCESSION   MZ511687
ACCESSION   MZ512378
ACCESSION   MZ512660
ACCESSION   MZ512701
ACCESSION   MZ512789
ACCESSION   MZ512810
ACCESSION   MZ512816
ACCESSION   MZ512851
ACCESSION   MZ512933
ACCESSION   MZ512936
ACCESSION   MZ512946
ACCESSION   MZ512967
ACCESSION   MZ513707
ACCESSION   MZ513746
ACCESSION   MZ513817
ACCESSION   MZ513819
ACCESSION   MZ513871
ACCESSION   MZ513873
ACCESSION   MZ518489
ACCESSION   MZ518514
ACCESSION   MZ520937
ACCESSION   MZ520938
ACCESSION   MZ530851
ACCESSION   MZ530853
ACCESSION   MZ530859
ACCESSION   MZ530866
ACCESSION   MZ530877
ACCESSION   MZ530899
ACCESSION   MZ530907
ACCESSION   MZ530945
ACCESSION   MZ530949
ACCESSION   MZ530991
ACCESSION   MZ531023
ACCESSION   MZ531082
ACCESSION   MZ531099
ACCESSION   MZ531112
ACCESSION   MZ531134
ACCESSION   MZ531243
ACCESSION   MZ531262
ACCESSION   MZ531265
ACCESSION   MZ531276
ACCESSION   MZ531278
ACCESSION   MZ531307
ACCESSION   MZ531315
ACCESSION   MZ531361
ACCESSION   MZ531375
ACCESSION   MZ531508
ACCESSION   MZ531577
ACCESSION   MZ531600
ACCESSION   MZ531609
ACCESSION   MZ531611
ACCESSION   MZ531631
ACCESSION   MZ531654
ACCESSION   MZ531660
ACCESSION   MZ531664
ACCESSION   MZ531689
ACCESSION   MZ531692
ACCESSION   MZ531694
ACCESSION   MZ531714
ACCESSION   MZ532248
ACCESSION   MZ532256
ACCESSION   MZ532267
ACCESSION   MZ532280
ACCESSION   MZ532347
ACCESSION   MZ532391
ACCESSION   MZ532444
ACCESSION   MZ532459
ACCESSION   MZ532638
ACCESSION   MZ532665
ACCESSION   MZ532704
ACCESSION   MZ532705
ACCESSION   MZ533143
ACCESSION   MZ533177
ACCESSION   MZ533191
ACCESSION   MZ533196
ACCESSION   MZ533213
ACCESSION   MZ533216
ACCESSION   MZ533225
ACCESSION   MZ533251
ACCESSION   MZ533259
ACCESSION   MZ533269
ACCESSION   MZ533270
ACCESSION   MZ533283
ACCESSION   MZ533290
ACCESSION   MZ533340
ACCESSION   MZ533342
ACCESSION   MZ533419
ACCESSION   MZ533449
ACCESSION   MZ533517
ACCESSION   MZ533587
ACCESSION   MZ536279
ACCESSION   MZ536280
ACCESSION   MZ536281
ACCESSION   MZ536283
ACCESSION   MZ536284
ACCESSION   MZ536285
ACCESSION   MZ536287
ACCESSION   MZ536288
ACCESSION   MZ536289
ACCESSION   MZ536291
ACCESSION   MZ536293
ACCESSION   MZ536294
ACCESSION   MZ536297
ACCESSION   MZ536300
ACCESSION   MZ536302
ACCESSION   MZ536303
ACCESSION   MZ536307
ACCESSION   MZ536308
ACCESSION   MZ536309
ACCESSION   MZ536310
ACCESSION   MZ536315
ACCESSION   MZ536316
ACCESSION   MZ536322
ACCESSION   MZ536324
ACCESSION   MZ536325
ACCESSION   MZ536326
ACCESSION   MZ536328
ACCESSION   MZ536329
ACCESSION   MZ536331
ACCESSION   MZ536332
ACCESSION   MZ536334
ACCESSION   MZ536335
ACCESSION   MZ536336
ACCESSION   MZ536337
ACCESSION   MZ536339
ACCESSION   MZ536340
ACCESSION   MZ536343
ACCESSION   MZ536344
ACCESSION   MZ536346
ACCESSION   MZ536348
ACCESSION   MZ536349
ACCESSION   MZ536350
ACCESSION   MZ536351
ACCESSION   MZ536352
ACCESSION   MZ536354
ACCESSION   MZ536357
ACCESSION   MZ536360
ACCESSION   MZ536362
ACCESSION   MZ536363
ACCESSION   MZ536365
ACCESSION   MZ536366
ACCESSION   MZ536367
ACCESSION   MZ536368
ACCESSION   MZ536369
ACCESSION   MZ536371
ACCESSION   MZ536372
ACCESSION   MZ536373
ACCESSION   MZ536375
ACCESSION   MZ536376
ACCESSION   MZ536377
ACCESSION   MZ536378
ACCESSION   MZ536381
ACCESSION   MZ536382
ACCESSION   MZ536383
ACCESSION   MZ536384
ACCESSION   MZ536387
ACCESSION   MZ536388
ACCESSION   MZ536409
ACCESSION   MZ536411
ACCESSION   MZ536414
ACCESSION   MZ536415
ACCESSION   MZ536418
ACCESSION   MZ536419
ACCESSION   MZ536430
ACCESSION   MZ536431
ACCESSION   MZ536433
ACCESSION   MZ536434
ACCESSION   MZ536436
ACCESSION   MZ536437
ACCESSION   MZ536438
ACCESSION   MZ536440
ACCESSION   MZ536442
ACCESSION   MZ536445
ACCESSION   MZ536448
ACCESSION   MZ536449
ACCESSION   MZ536452
ACCESSION   MZ536454
ACCESSION   MZ536457
ACCESSION   MZ536458
ACCESSION   MZ536459
ACCESSION   MZ536460
ACCESSION   MZ536461
ACCESSION   MZ536462
ACCESSION   MZ536464
ACCESSION   MZ536465
ACCESSION   MZ536467
ACCESSION   MZ536468
ACCESSION   MZ536469
ACCESSION   MZ536471
ACCESSION   MZ536472
ACCESSION   MZ536474
ACCESSION   MZ536478
ACCESSION   MZ536479
ACCESSION   MZ536480
ACCESSION   MZ536481
ACCESSION   MZ536482
ACCESSION   MZ536487
ACCESSION   MZ536490
ACCESSION   MZ536494
ACCESSION   MZ536552
ACCESSION   MZ536554
ACCESSION   MZ536557
ACCESSION   MZ536559
ACCESSION   MZ536562
ACCESSION   MZ536565
ACCESSION   MZ536566
ACCESSION   MZ536567
ACCESSION   MZ536568
ACCESSION   MZ536569
ACCESSION   MZ536570
ACCESSION   MZ536573
ACCESSION   MZ536574
ACCESSION   MZ536575
ACCESSION   MZ536576
ACCESSION   MZ536577
ACCESSION   MZ536578
ACCESSION   MZ536579
ACCESSION   MZ536581
ACCESSION   MZ536582
ACCESSION   MZ536584
ACCESSION   MZ536586
ACCESSION   MZ536587
ACCESSION   MZ536591
ACCESSION   MZ536592
ACCESSION   MZ536593
ACCESSION   MZ536594
ACCESSION   MZ536596
ACCESSION   MZ536597
ACCESSION   MZ536599
ACCESSION   MZ536600
ACCESSION   MZ536603
ACCESSION   MZ536604
ACCESSION   MZ536606
ACCESSION   MZ536607
ACCESSION   MZ536609
ACCESSION   MZ536611
ACCESSION   MZ537299
ACCESSION   MZ537324
ACCESSION   MZ538070
ACCESSION   MZ538606
ACCESSION   MZ538611
ACCESSION   MZ538642
ACCESSION   MZ538644
ACCESSION   MZ538646
ACCESSION   MZ538647
ACCESSION   MZ538671
ACCESSION   MZ538698
ACCESSION   MZ538700
ACCESSION   MZ538716
ACCESSION   MZ538725
ACCESSION   MZ538729
ACCESSION   MZ538735
ACCESSION   MZ538763
ACCESSION   MZ538795
ACCESSION   MZ538809
ACCESSION   MZ538839
ACCESSION   MZ538843
ACCESSION   MZ538886
ACCESSION   MZ538943
ACCESSION   MZ539031
ACCESSION   MZ539046
ACCESSION   MZ539074
ACCESSION   MZ539075
ACCESSION   MZ539113
ACCESSION   MZ539316
ACCESSION   MZ539394
ACCESSION   MZ539407
ACCESSION   MZ539410
ACCESSION   MZ542732
ACCESSION   MZ544647
ACCESSION   MZ544654
ACCESSION   MZ544657
ACCESSION   MZ544660
ACCESSION   MZ544664
ACCESSION   MZ544667
ACCESSION   MZ544668
ACCESSION   MZ544672
ACCESSION   MZ544730
ACCESSION   MZ544752
ACCESSION   MZ544757
ACCESSION   MZ553940
//
Delta
ACCESSION   LC633760
ACCESSION   MW931310
ACCESSION   MZ009768
ACCESSION   MZ009823
ACCESSION   MZ010169
ACCESSION   MZ025880
ACCESSION   MZ027056
ACCESSION   MZ028778
ACCESSION   MZ035696
ACCESSION   MZ038694
ACCESSION   MZ039347
ACCESSION   MZ059870
ACCESSION   MZ060050
ACCESSION   MZ060690
ACCESSION   MZ060904
ACCESSION   MZ061050
ACCESSION   MZ069676
ACCESSION   MZ070005
ACCESSION   MZ071489
ACCESSION   MZ071641
ACCESSION   MZ071647
ACCESSION   MZ071677
ACCESSION   MZ072679
ACCESSION   MZ073096
ACCESSION   MZ073264
ACCESSION   MZ075568
ACCESSION   MZ082533
ACCESSION   MZ084552
ACCESSION   MZ088006
ACCESSION   MZ131185
ACCESSION   MZ132139
ACCESSION   MZ132382
ACCESSION   MZ132413
ACCESSION   MZ132452
ACCESSION   MZ132789
ACCESSION   MZ132915
ACCESSION   MZ133011
ACCESSION   MZ133035
ACCESSION   MZ140719
ACCESSION   MZ140752
ACCESSION   MZ141049
ACCESSION   MZ141379
ACCESSION   MZ141587
ACCESSION   MZ141708
ACCESSION   MZ141921
ACCESSION   MZ142342
ACCESSION   MZ142412
ACCESSION   MZ142434
ACCESSION   MZ142452
ACCESSION   MZ142483
ACCESSION   MZ142951
ACCESSION   MZ143159
ACCESSION   MZ143170
ACCESSION   MZ143295
ACCESSION   MZ143309
ACCESSION   MZ143635
ACCESSION   MZ144340
ACCESSION   MZ151982
ACCESSION   MZ152940
ACCESSION   MZ152952
ACCESSION   MZ153512
ACCESSION   MZ153578
ACCESSION   MZ153596
ACCESSION   MZ153711
ACCESSION   MZ153776
ACCESSION   MZ154223
ACCESSION   MZ154309
ACCESSION   MZ154427
ACCESSION   MZ154587
ACCESSION   MZ155969
ACCESSION   MZ163256
ACCESSION   MZ163592
ACCESSION   MZ163901
ACCESSION   MZ163951
ACCESSION   MZ164393
ACCESSION   MZ164574
ACCESSION   MZ164608
ACCESSION   MZ164816
ACCESSION   MZ169570
ACCESSION   MZ171553
ACCESSION   MZ171584
ACCESSION   MZ171666
ACCESSION   MZ171738
ACCESSION   MZ172111
ACCESSION   MZ172207
ACCESSION   MZ173192
ACCESSION   MZ179256
ACCESSION   MZ179262
ACCESSION   MZ179459
ACCESSION   MZ179591
ACCESSION   MZ179702
ACCESSION   MZ179835
ACCESSION   MZ179942
ACCESSION   MZ180033
ACCESSION   MZ180358
ACCESSION   MZ180631
ACCESSION   MZ180686
ACCESSION   MZ181028
ACCESSION   MZ181097
ACCESSION   MZ181177
ACCESSION   MZ181204
ACCESSION   MZ181219
ACCESSION   MZ181522
ACCESSION   MZ181598
ACCESSION   MZ181632
ACCESSION   MZ181814
ACCESSION   MZ184190
ACCESSION   MZ184193
ACCESSION   MZ184377
ACCESSION   MZ184563
ACCESSION   MZ184823
ACCESSION   MZ184906
ACCESSION   MZ184907
ACCESSION   MZ185030
ACCESSION   MZ185058
ACCESSION   MZ185098
ACCESSION   MZ185219
ACCESSION   MZ185411
ACCESSION   MZ185557
ACCESSION   MZ186693
ACCESSION   MZ186712
ACCESSION   MZ186739
ACCESSION   MZ186816
ACCESSION   MZ187321
ACCESSION   MZ188000
ACCESSION   MZ188001
ACCESSION   MZ193471
ACCESSION   MZ193771
ACCESSION   MZ195335
ACCESSION   MZ195418
ACCESSION   MZ195678
ACCESSION   MZ195848
ACCESSION   MZ195856
ACCESSION   MZ195934
ACCESSION   MZ195961
ACCESSION   MZ195962
ACCESSION   MZ196014
ACCESSION   MZ196154
ACCESSION   MZ201960
ACCESSION   MZ208926
ACCESSION   MZ210994
ACCESSION   MZ212472
ACCESSION   MZ212522
ACCESSION   MZ212883
ACCESSION   MZ213349
ACCESSION   MZ214210
ACCESSION   MZ214851
ACCESSION   MZ215042
ACCESSION   MZ215168
ACCESSION   MZ215204
ACCESSION   MZ215330
ACCESSION   MZ217679
ACCESSION   MZ223882
ACCESSION   MZ228112
ACCESSION   MZ228797
ACCESSION   MZ228808
ACCESSION   MZ228857
ACCESSION   MZ231834
ACCESSION   MZ231839
ACCESSION   MZ231854
ACCESSION   MZ232649
ACCESSION   MZ232666
ACCESSION   MZ232674
ACCESSION   MZ232728
ACCESSION   MZ233016
ACCESSION   MZ233129
ACCESSION   MZ236837
ACCESSION   MZ236962
ACCESSION   MZ237075
ACCESSION   MZ237135
ACCESSION   MZ237194
ACCESSION   MZ237608
ACCESSION   MZ237943
ACCESSION   MZ238437
ACCESSION   MZ238633
ACCESSION   MZ238698
ACCESSION   MZ240595
ACCESSION   MZ240681
ACCESSION   MZ244456
ACCESSION   MZ244529
ACCESSION   MZ244579
ACCESSION   MZ244821
ACCESSION   MZ244830
ACCESSION   MZ244853
ACCESSION   MZ244979
ACCESSION   MZ245028
ACCESSION   MZ245041
ACCESSION   MZ245108
ACCESSION   MZ245151
ACCESSION   MZ252105
ACCESSION   MZ252220
ACCESSION   MZ252277
ACCESSION   MZ252332
ACCESSION   MZ252348
ACCESSION   MZ252412
ACCESSION   MZ252427
ACCESSION   MZ252485
ACCESSION   MZ252653
ACCESSION   MZ252892
ACCESSION   MZ253166
ACCESSION   MZ253387
ACCESSION   MZ253713
ACCESSION   MZ254086
ACCESSION   MZ254115
ACCESSION   MZ254134
ACCESSION   MZ254311
ACCESSION   MZ254373
ACCESSION   MZ256717
ACCESSION   MZ257680
ACCESSION   MZ257690
ACCESSION   MZ257724
ACCESSION   MZ257732
ACCESSION   MZ260820
ACCESSION   MZ261257
ACCESSION   MZ264197
ACCESSION   MZ264900
ACCESSION   MZ270940
ACCESSION   MZ271036
ACCESSION   MZ271646
ACCESSION   MZ271760
ACCESSION   MZ278217
ACCESSION   MZ278220
ACCESSION   MZ278306
ACCESSION   MZ278319
ACCESSION   MZ278346
ACCESSION   MZ278347
ACCESSION   MZ278425
ACCESSION   MZ278454
ACCESSION   MZ278680
ACCESSION   MZ278820
ACCESSION   MZ278858
ACCESSION   MZ278908
ACCESSION   MZ278930
ACCESSION   MZ279291
ACCESSION   MZ279473
ACCESSION   MZ279561
ACCESSION   MZ279711
ACCESSION   MZ280066
ACCESSION   MZ280074
ACCESSION   MZ280104
ACCESSION   MZ280117
ACCESSION   MZ280365
ACCESSION   MZ280390
ACCESSION   MZ280416
ACCESSION   MZ280434
ACCESSION   MZ280543
ACCESSION   MZ280704
ACCESSION   MZ280710
ACCESSION   MZ280773
ACCESSION   MZ280775
ACCESSION   MZ280820
ACCESSION   MZ280859
ACCESSION   MZ280901
ACCESSION   MZ280907
ACCESSION   MZ280969
ACCESSION   MZ280978
ACCESSION   MZ281103
ACCESSION   MZ281178
ACCESSION   MZ281602
ACCESSION   MZ281604
ACCESSION   MZ281626
ACCESSION   MZ281708
ACCESSION   MZ281795
ACCESSION   MZ281874
ACCESSION   MZ281965
ACCESSION   MZ282027
ACCESSION   MZ282093
ACCESSION   MZ282117
ACCESSION   MZ282155
ACCESSION   MZ282156
ACCESSION   MZ282867
ACCESSION   MZ283093
ACCESSION   MZ283198
ACCESSION   MZ283228
ACCESSION   MZ283264
ACCESSION   MZ283393
ACCESSION   MZ283414
ACCESSION   MZ283523
ACCESSION   MZ283541
ACCESSION   MZ283546
ACCESSION   MZ283665
ACCESSION   MZ283671
ACCESSION   MZ283990
ACCESSION   MZ284079
ACCESSION   MZ284116
ACCESSION   MZ284280
ACCESSION   MZ284286
ACCESSION   MZ284385
ACCESSION   MZ284453
ACCESSION   MZ284454
ACCESSION   MZ284456
ACCESSION   MZ284870
ACCESSION   MZ290293
ACCESSION   MZ290386
ACCESSION   MZ291023
ACCESSION   MZ291087
ACCESSION   MZ291163
ACCESSION   MZ291194
ACCESSION   MZ291300
ACCESSION   MZ291330
ACCESSION   MZ293585
ACCESSION   MZ293592
ACCESSION   MZ293618
ACCESSION   MZ293971
ACCESSION   MZ294023
ACCESSION   MZ294029
ACCESSION   MZ294054
ACCESSION   MZ294069
ACCESSION   MZ294076
ACCESSION   MZ294201
ACCESSION   MZ294222
ACCESSION   MZ294311
ACCESSION   MZ294337
ACCESSION   MZ294338
ACCESSION   MZ295201
ACCESSION   MZ298060
ACCESSION   MZ298062
ACCESSION   MZ303950
ACCESSION   MZ303956
ACCESSION   MZ306040
ACCESSION   MZ306060
ACCESSION   MZ306428
ACCESSION   MZ306429
ACCESSION   MZ306533
ACCESSION   MZ306535
ACCESSION   MZ306558
ACCESSION   MZ306648
ACCESSION   MZ306662
ACCESSION   MZ306899
ACCESSION   MZ307012
ACCESSION   MZ307013
ACCESSION   MZ307130
ACCESSION   MZ307414
ACCESSION   MZ307512
ACCESSION   MZ307513
ACCESSION   MZ307533
ACCESSION   MZ307534
ACCESSION   MZ307543
ACCESSION   MZ307634
ACCESSION   MZ307676
ACCESSION   MZ307683
ACCESSION   MZ307691
ACCESSION   MZ307748
ACCESSION   MZ307781
ACCESSION   MZ307810
ACCESSION   MZ307864
ACCESSION   MZ307954
ACCESSION   MZ307980
ACCESSION   MZ307985
ACCESSION   MZ308126
ACCESSION   MZ308247
ACCESSION   MZ308353
ACCESSION   MZ308384
ACCESSION   MZ314938
ACCESSION   MZ314977
ACCESSION   MZ315118
ACCESSION   MZ315124
ACCESSION   MZ315132
ACCESSION   MZ315368
ACCESSION   MZ315889
ACCESSION   MZ315957
ACCESSION   MZ316266
ACCESSION   MZ316322
ACCESSION   MZ316427
ACCESSION   MZ316538
ACCESSION   MZ318160
ACCESSION   MZ318161
ACCESSION   MZ318201
ACCESSION   MZ318243
ACCESSION   MZ318244
ACCESSION   MZ318245
ACCESSION   MZ318246
ACCESSION   MZ318253
ACCESSION   MZ318254
ACCESSION   MZ318255
ACCESSION   MZ318262
ACCESSION   MZ318263
ACCESSION   MZ318264
ACCESSION   MZ318267
ACCESSION   MZ318268
ACCESSION   MZ318270
ACCESSION   MZ318271
ACCESSION   MZ318277
ACCESSION   MZ318279
ACCESSION   MZ318282
ACCESSION   MZ318283
ACCESSION   MZ318284
ACCESSION   MZ318357
ACCESSION   MZ318358
ACCESSION   MZ318359
ACCESSION   MZ318364
ACCESSION   MZ318365
ACCESSION   MZ318366
ACCESSION   MZ318377
ACCESSION   MZ318378
ACCESSION   MZ318383
ACCESSION   MZ319311
ACCESSION   MZ319520
ACCESSION   MZ319718
ACCESSION   MZ319935
ACCESSION   MZ319964
ACCESSION   MZ320012
ACCESSION   MZ320071
ACCESSION   MZ320104
ACCESSION   MZ320630
ACCESSION   MZ320681
ACCESSION   MZ320775
ACCESSION   MZ320799
ACCESSION   MZ320811
ACCESSION   MZ322391
ACCESSION   MZ325378
ACCESSION   MZ325379
ACCESSION   MZ325380
ACCESSION   MZ325393
ACCESSION   MZ325421
ACCESSION   MZ325844
ACCESSION   MZ325845
ACCESSION   MZ328892
ACCESSION   MZ329228
ACCESSION   MZ331025
ACCESSION   MZ331109
ACCESSION   MZ331111
ACCESSION   MZ331177
ACCESSION   MZ331196
ACCESSION   MZ331867
ACCESSION   MZ332517
ACCESSION   MZ332522
ACCESSION   MZ332523
ACCESSION   MZ332525
ACCESSION   MZ332526
ACCESSION   MZ333343
ACCESSION   MZ333345
ACCESSION   MZ334629
ACCESSION   MZ334667
ACCESSION   MZ340500
ACCESSION   MZ340510
ACCESSION   MZ340513
ACCESSION   MZ340518
ACCESSION   MZ340521
ACCESSION   MZ340522
ACCESSION   MZ340524
ACCESSION   MZ340527
ACCESSION   MZ340531
ACCESSION   MZ340580
ACCESSION   MZ340581
ACCESSION   MZ340582
ACCESSION   MZ340584
ACCESSION   MZ340587
ACCESSION   MZ340588
ACCESSION   MZ340589
ACCESSION   MZ340625
ACCESSION   MZ340628
ACCESSION   MZ340629
ACCESSION   MZ340632
ACCESSION   MZ340633
ACCESSION   MZ340634
ACCESSION   MZ340635
ACCESSION   MZ340636
ACCESSION   MZ340639
ACCESSION   MZ340999
ACCESSION   MZ341114
ACCESSION   MZ341115
ACCESSION   MZ341203
ACCESSION   MZ341218
ACCESSION   MZ341234
ACCESSION   MZ341239
ACCESSION   MZ341272
ACCESSION   MZ341307
ACCESSION   MZ341320
ACCESSION   MZ341395
ACCESSION   MZ341452
ACCESSION   MZ341457
ACCESSION   MZ341469
ACCESSION   MZ341539
ACCESSION   MZ341611
ACCESSION   MZ341650
ACCESSION   MZ341654
ACCESSION   MZ341708
ACCESSION   MZ341714
ACCESSION   MZ341739
ACCESSION   MZ341740
ACCESSION   MZ341748
ACCESSION   MZ341841
ACCESSION   MZ341843
ACCESSION   MZ341917
ACCESSION   MZ342013
ACCESSION   MZ342015
ACCESSION   MZ342016
ACCESSION   MZ342102
ACCESSION   MZ342131
ACCESSION   MZ342166
ACCESSION   MZ342169
ACCESSION   MZ342240
ACCESSION   MZ342282
ACCESSION   MZ342293
ACCESSION   MZ342320
ACCESSION   MZ342367
ACCESSION   MZ342394
ACCESSION   MZ342509
ACCESSION   MZ342568
ACCESSION   MZ342578
ACCESSION   MZ342580
ACCESSION   MZ342590
ACCESSION   MZ342592
ACCESSION   MZ342593
ACCESSION   MZ342594
ACCESSION   MZ342595
ACCESSION   MZ342600
ACCESSION   MZ342660
ACCESSION   MZ342748
ACCESSION   MZ342814
ACCESSION   MZ342816
ACCESSION   MZ342817
ACCESSION   MZ342886
ACCESSION   MZ342887
ACCESSION   MZ342888
ACCESSION   MZ342891
ACCESSION   MZ342892
ACCESSION   MZ342896
ACCESSION   MZ342897
ACCESSION   MZ342898
ACCESSION   MZ342902
ACCESSION   MZ342959
ACCESSION   MZ343392
ACCESSION   MZ343599
ACCESSION   MZ343619
ACCESSION   MZ343660
ACCESSION   MZ343682
ACCESSION   MZ343728
ACCESSION   MZ343735
ACCESSION   MZ345895
ACCESSION   MZ345913
ACCESSION   MZ349625
ACCESSION   MZ349708
ACCESSION   MZ351805
ACCESSION   MZ351830
ACCESSION   MZ352160
ACCESSION   MZ354179
ACCESSION   MZ354207
ACCESSION   MZ354360
ACCESSION   MZ354412
ACCESSION   MZ354422
ACCESSION   MZ354579
ACCESSION   MZ354628
ACCESSION   MZ354694
ACCESSION   MZ354703
ACCESSION   MZ354730
ACCESSION   MZ354732
ACCESSION   MZ354750
ACCESSION   MZ354752
ACCESSION   MZ354766
ACCESSION   MZ354802
ACCESSION   MZ354827
ACCESSION   MZ354854
ACCESSION   MZ355388
ACCESSION   MZ357534
ACCESSION   MZ357594
ACCESSION   MZ357599
ACCESSION   MZ357603
ACCESSION   MZ357612
ACCESSION   MZ357617
ACCESSION   MZ357781
ACCESSION   MZ357782
ACCESSION   MZ357790
ACCESSION   MZ357805
ACCESSION   MZ357809
ACCESSION   MZ358396
ACCESSION   MZ358404
ACCESSION   MZ358409
ACCESSION   MZ358503
ACCESSION   MZ358509
ACCESSION   MZ358511
ACCESSION   MZ358537
ACCESSION   MZ358572
ACCESSION   MZ358574
ACCESSION   MZ358582
ACCESSION   MZ358657
ACCESSION   MZ358660
ACCESSION   MZ358662
ACCESSION   MZ358691
ACCESSION   MZ358692
ACCESSION   MZ358727
ACCESSION   MZ358736
ACCESSION   MZ358743
ACCESSION   MZ358804
ACCESSION   MZ358920
ACCESSION   MZ359831
ACCESSION   MZ359832
ACCESSION   MZ359833
ACCESSION   MZ359834
ACCESSION   MZ359839
ACCESSION   MZ359840
ACCESSION   MZ359841
ACCESSION   MZ359843
ACCESSION   MZ359844
ACCESSION   MZ359845
ACCESSION   MZ359846
ACCESSION   MZ359851
ACCESSION   MZ359875
ACCESSION   MZ359877
ACCESSION   MZ359878
ACCESSION   MZ359880
ACCESSION   MZ359882
ACCESSION   MZ359890
ACCESSION   MZ359891
ACCESSION   MZ359892
ACCESSION   MZ360181
ACCESSION   MZ360186
ACCESSION   MZ360192
ACCESSION   MZ360281
ACCESSION   MZ362494
ACCESSION   MZ362992
ACCESSION   MZ363030
ACCESSION   MZ363067
ACCESSION   MZ363095
ACCESSION   MZ363213
ACCESSION   MZ363646
ACCESSION   MZ363832
ACCESSION   MZ363833
ACCESSION   MZ363834
ACCESSION   MZ363836
ACCESSION   MZ363837
ACCESSION   MZ363840
ACCESSION   MZ363847
ACCESSION   MZ363848
ACCESSION   MZ363855
ACCESSION   MZ363856
ACCESSION   MZ363858
ACCESSION   MZ363859
ACCESSION   MZ363863
ACCESSION   MZ363864
ACCESSION   MZ363865
ACCESSION   MZ363866
ACCESSION   MZ363887
ACCESSION   MZ363888
ACCESSION   MZ363889
ACCESSION   MZ363890
ACCESSION   MZ363891
ACCESSION   MZ363892
ACCESSION   MZ363893
ACCESSION   MZ363894
ACCESSION   MZ363910
ACCESSION   MZ363912
ACCESSION   MZ367818
ACCESSION   MZ367857
ACCESSION   MZ371146
ACCESSION   MZ371192
ACCESSION   MZ371232
ACCESSION   MZ371271
ACCESSION   MZ371280
ACCESSION   MZ371289
ACCESSION   MZ371325
ACCESSION   MZ371326
ACCESSION   MZ371352
ACCESSION   MZ371355
ACCESSION   MZ371356
ACCESSION   MZ371360
ACCESSION   MZ371364
ACCESSION   MZ371365
ACCESSION   MZ371421
ACCESSION   MZ371524
ACCESSION   MZ371527
ACCESSION   MZ371528
ACCESSION   MZ371556
ACCESSION   MZ371602
ACCESSION   MZ371625
ACCESSION   MZ371640
ACCESSION   MZ371706
ACCESSION   MZ371768
ACCESSION   MZ371785
ACCESSION   MZ371789
ACCESSION   MZ371791
ACCESSION   MZ371793
ACCESSION   MZ371839
ACCESSION   MZ371873
ACCESSION   MZ371903
ACCESSION   MZ371917
ACCESSION   MZ371981
ACCESSION   MZ371983
ACCESSION   MZ371984
ACCESSION   MZ371990
ACCESSION   MZ371991
ACCESSION   MZ372017
ACCESSION   MZ372023
ACCESSION   MZ372048
ACCESSION   MZ372051
ACCESSION   MZ372089
ACCESSION   MZ372104
ACCESSION   MZ372155
ACCESSION   MZ372161
ACCESSION   MZ372167
ACCESSION   MZ372190
ACCESSION   MZ372200
ACCESSION   MZ372213
ACCESSION   MZ372214
ACCESSION   MZ372228
ACCESSION   MZ372271
ACCESSION   MZ372325
ACCESSION   MZ372329
ACCESSION   MZ372355
ACCESSION   MZ372400
ACCESSION   MZ372401
ACCESSION   MZ372402
ACCESSION   MZ372475
ACCESSION   MZ372498
ACCESSION   MZ372503
ACCESSION   MZ372521
ACCESSION   MZ372522
ACCESSION   MZ372665
ACCESSION   MZ372666
ACCESSION   MZ372689
ACCESSION   MZ372750
ACCESSION   MZ372797
ACCESSION   MZ372798
ACCESSION   MZ372800
ACCESSION   MZ372825
ACCESSION   MZ372837
ACCESSION   MZ372838
ACCESSION   MZ372844
ACCESSION   MZ372845
ACCESSION   MZ372846
ACCESSION   MZ372851
ACCESSION   MZ372887
ACCESSION   MZ372894
ACCESSION   MZ372900
ACCESSION   MZ372901
ACCESSION   MZ372904
ACCESSION   MZ372905
ACCESSION   MZ372906
ACCESSION   MZ372933
ACCESSION   MZ372937
ACCESSION   MZ372950
ACCESSION   MZ372961
ACCESSION   MZ372967
ACCESSION   MZ372968
ACCESSION   MZ373005
ACCESSION   MZ373008
ACCESSION   MZ375540
ACCESSION   MZ375548
ACCESSION   MZ375570
ACCESSION   MZ375596
ACCESSION   MZ375900
ACCESSION   MZ375938
ACCESSION   MZ375989
ACCESSION   MZ376067
ACCESSION   MZ376102
ACCESSION   MZ376131
ACCESSION   MZ376179
ACCESSION   MZ376249
ACCESSION   MZ376379
ACCESSION   MZ376431
ACCESSION   MZ376460
ACCESSION   MZ376469
ACCESSION   MZ376470
ACCESSION   MZ376473
ACCESSION   MZ376492
ACCESSION   MZ376496
ACCESSION   MZ376534
ACCESSION   MZ376545
ACCESSION   MZ377102
ACCESSION   MZ377104
ACCESSION   MZ377105
ACCESSION   MZ377108
ACCESSION   MZ377110
ACCESSION   MZ377114
ACCESSION   MZ377115
ACCESSION   MZ377116
ACCESSION   MZ377415
ACCESSION   MZ377422
ACCESSION   MZ377453
ACCESSION   MZ377465
ACCESSION   MZ377520
ACCESSION   MZ378045
ACCESSION   MZ378057
ACCESSION   MZ378130
ACCESSION   MZ378596
ACCESSION   MZ382814
ACCESSION   MZ382816
ACCESSION   MZ382945
ACCESSION   MZ385773
ACCESSION   MZ385828
ACCESSION   MZ385850
ACCESSION   MZ385863
ACCESSION   MZ385884
ACCESSION   MZ385888
ACCESSION   MZ385952
ACCESSION   MZ385961
ACCESSION   MZ385978
ACCESSION   MZ385998
ACCESSION   MZ386008
ACCESSION   MZ386048
ACCESSION   MZ386070
ACCESSION   MZ386089
ACCESSION   MZ386097
ACCESSION   MZ386139
ACCESSION   MZ386163
ACCESSION   MZ386244
ACCESSION   MZ386247
ACCESSION   MZ386248
ACCESSION   MZ386265
ACCESSION   MZ386269
ACCESSION   MZ386321
ACCESSION   MZ386325
ACCESSION   MZ386331
ACCESSION   MZ386334
ACCESSION   MZ386343
ACCESSION   MZ386344
ACCESSION   MZ386382
ACCESSION   MZ386406
ACCESSION   MZ386408
ACCESSION   MZ386409
ACCESSION   MZ386450
ACCESSION   MZ386529
ACCESSION   MZ386533
ACCESSION   MZ386540
ACCESSION   MZ386543
ACCESSION   MZ386562
ACCESSION   MZ386570
ACCESSION   MZ386583
ACCESSION   MZ386604
ACCESSION   MZ386610
ACCESSION   MZ388383
ACCESSION   MZ389950
ACCESSION   MZ389960
ACCESSION   MZ390874
ACCESSION   MZ392188
ACCESSION   MZ392205
ACCESSION   MZ393539
ACCESSION   MZ394331
ACCESSION   MZ394345
ACCESSION   MZ394407
ACCESSION   MZ394442
ACCESSION   MZ394461
ACCESSION   MZ394488
ACCESSION   MZ396560
ACCESSION   MZ397276
ACCESSION   MZ397337
ACCESSION   MZ397338
ACCESSION   MZ397339
ACCESSION   MZ397384
ACCESSION   MZ397413
ACCESSION   MZ397466
ACCESSION   MZ397913
ACCESSION   MZ401445
ACCESSION   MZ401446
ACCESSION   MZ401447
ACCESSION   MZ401448
ACCESSION   MZ401450
ACCESSION   MZ401451
ACCESSION   MZ401452
ACCESSION   MZ401453
ACCESSION   MZ401454
ACCESSION   MZ401456
ACCESSION   MZ401457
ACCESSION   MZ401484
ACCESSION   MZ401495
ACCESSION   MZ401496
ACCESSION   MZ401497
ACCESSION   MZ401498
ACCESSION   MZ401499
ACCESSION   MZ401501
ACCESSION   MZ401503
ACCESSION   MZ401505
ACCESSION   MZ401524
ACCESSION   MZ401530
ACCESSION   MZ401937
ACCESSION   MZ402485
ACCESSION   MZ402498
ACCESSION   MZ402499
ACCESSION   MZ402500
ACCESSION   MZ402501
ACCESSION   MZ402502
ACCESSION   MZ402503
ACCESSION   MZ402504
ACCESSION   MZ402505
ACCESSION   MZ402506
ACCESSION   MZ402507
ACCESSION   MZ402508
ACCESSION   MZ402515
ACCESSION   MZ402604
ACCESSION   MZ402605
ACCESSION   MZ402611
ACCESSION   MZ402617
ACCESSION   MZ402658
ACCESSION   MZ402740
ACCESSION   MZ402741
ACCESSION   MZ402742
ACCESSION   MZ402743
ACCESSION   MZ403742
ACCESSION   MZ403743
ACCESSION   MZ403744
ACCESSION   MZ405144
ACCESSION   MZ405177
ACCESSION   MZ405183
ACCESSION   MZ405188
ACCESSION   MZ405697
ACCESSION   MZ405698
ACCESSION   MZ410767
ACCESSION   MZ410768
ACCESSION   MZ410770
ACCESSION   MZ410771
ACCESSION   MZ411517
ACCESSION   MZ411530
ACCESSION   MZ411531
ACCESSION   MZ411656
ACCESSION   MZ411810
ACCESSION   MZ411851
ACCESSION   MZ411933
ACCESSION   MZ412071
ACCESSION   MZ412118
ACCESSION   MZ412121
ACCESSION   MZ412223
ACCESSION   MZ412243
ACCESSION   MZ412317
ACCESSION   MZ412330
ACCESSION   MZ412341
ACCESSION   MZ412342
ACCESSION   MZ412387
ACCESSION   MZ413296
ACCESSION   MZ413297
ACCESSION   MZ413298
ACCESSION   MZ413334
ACCESSION   MZ413356
ACCESSION   MZ413357
ACCESSION   MZ413600
ACCESSION   MZ413605
ACCESSION   MZ413612
ACCESSION   MZ413619
ACCESSION   MZ413622
ACCESSION   MZ413624
ACCESSION   MZ413630
ACCESSION   MZ414231
ACCESSION   MZ414862
ACCESSION   MZ415166
ACCESSION   MZ415187
ACCESSION   MZ415223
ACCESSION   MZ415314
ACCESSION   MZ415504
ACCESSION   MZ429145
ACCESSION   MZ429203
ACCESSION   MZ430601
ACCESSION   MZ430605
ACCESSION   MZ430612
ACCESSION   MZ430619
ACCESSION   MZ430658
ACCESSION   MZ430709
ACCESSION   MZ430819
ACCESSION   MZ430865
ACCESSION   MZ430893
ACCESSION   MZ430898
ACCESSION   MZ430899
ACCESSION   MZ430900
ACCESSION   MZ430901
ACCESSION   MZ430902
ACCESSION   MZ430917
ACCESSION   MZ430926
ACCESSION   MZ431850
ACCESSION   MZ431858
ACCESSION   MZ431880
ACCESSION   MZ431882
ACCESSION   MZ431887
ACCESSION   MZ431889
ACCESSION   MZ431896
ACCESSION   MZ431907
ACCESSION   MZ431910
ACCESSION   MZ431987
ACCESSION   MZ431998
ACCESSION   MZ432080
ACCESSION   MZ432092
ACCESSION   MZ432098
ACCESSION   MZ432103
ACCESSION   MZ432105
ACCESSION   MZ432111
ACCESSION   MZ432116
ACCESSION   MZ432122
ACCESSION   MZ432163
ACCESSION   MZ432173
ACCESSION   MZ432193
ACCESSION   MZ432236
ACCESSION   MZ432245
ACCESSION   MZ432267
ACCESSION   MZ432305
ACCESSION   MZ432352
ACCESSION   MZ432379
ACCESSION   MZ432439
ACCESSION   MZ432440
ACCESSION   MZ432441
ACCESSION   MZ432447
ACCESSION   MZ432452
ACCESSION   MZ432456
ACCESSION   MZ432482
ACCESSION   MZ432489
ACCESSION   MZ432507
ACCESSION   MZ432521
ACCESSION   MZ432582
ACCESSION   MZ432599
ACCESSION   MZ432613
ACCESSION   MZ432626
ACCESSION   MZ432630
ACCESSION   MZ432636
ACCESSION   MZ432643
ACCESSION   MZ432703
ACCESSION   MZ432711
ACCESSION   MZ433007
ACCESSION   MZ433150
ACCESSION   MZ433688
ACCESSION   MZ433692
ACCESSION   MZ433787
ACCESSION   MZ433816
ACCESSION   MZ433858
ACCESSION   MZ434327
ACCESSION   MZ434393
ACCESSION   MZ434396
ACCESSION   MZ434402
ACCESSION   MZ434436
ACCESSION   MZ434601
ACCESSION   MZ436858
ACCESSION   MZ437368
ACCESSION   MZ438604
ACCESSION   MZ438653
ACCESSION   MZ438654
ACCESSION   MZ440907
ACCESSION   MZ440935
ACCESSION   MZ440953
ACCESSION   MZ440957
ACCESSION   MZ440962
ACCESSION   MZ440963
ACCESSION   MZ440969
ACCESSION   MZ440970
ACCESSION   MZ440983
ACCESSION   MZ441011
ACCESSION   MZ441023
ACCESSION   MZ441025
ACCESSION   MZ441029
ACCESSION   MZ441040
ACCESSION   MZ441044
ACCESSION   MZ442212
ACCESSION   MZ444210
ACCESSION   MZ448465
ACCESSION   MZ448467
ACCESSION   MZ448685
ACCESSION   MZ449712
ACCESSION   MZ449717
ACCESSION   MZ449719
ACCESSION   MZ449720
ACCESSION   MZ449721
ACCESSION   MZ449723
ACCESSION   MZ449743
ACCESSION   MZ449753
ACCESSION   MZ450043
ACCESSION   MZ450157
ACCESSION   MZ450168
ACCESSION   MZ450170
ACCESSION   MZ450171
ACCESSION   MZ450178
ACCESSION   MZ450206
ACCESSION   MZ450306
ACCESSION   MZ450323
ACCESSION   MZ450344
ACCESSION   MZ450351
ACCESSION   MZ450357
ACCESSION   MZ450362
ACCESSION   MZ450366
ACCESSION   MZ450411
ACCESSION   MZ450442
ACCESSION   MZ450455
ACCESSION   MZ450457
ACCESSION   MZ450477
ACCESSION   MZ450499
ACCESSION   MZ450517
ACCESSION   MZ450518
ACCESSION   MZ450522
ACCESSION   MZ450528
ACCESSION   MZ450552
ACCESSION   MZ450558
ACCESSION   MZ450559
ACCESSION   MZ450573
ACCESSION   MZ450575
ACCESSION   MZ450576
ACCESSION   MZ450600
ACCESSION   MZ450617
ACCESSION   MZ450629
ACCESSION   MZ450656
ACCESSION   MZ450675
ACCESSION   MZ450681
ACCESSION   MZ450683
ACCESSION   MZ450687
ACCESSION   MZ450690
ACCESSION   MZ450701
ACCESSION   MZ450718
ACCESSION   MZ450720
ACCESSION   MZ450752
ACCESSION   MZ450771
ACCESSION   MZ450772
ACCESSION   MZ451696
ACCESSION   MZ451717
ACCESSION   MZ451724
ACCESSION   MZ451727
ACCESSION   MZ451728
ACCESSION   MZ451729
ACCESSION   MZ451733
ACCESSION   MZ451735
ACCESSION   MZ451765
ACCESSION   MZ451770
ACCESSION   MZ451773
ACCESSION   MZ451799
ACCESSION   MZ451801
ACCESSION   MZ451818
ACCESSION   MZ451821
ACCESSION   MZ451822
ACCESSION   MZ451825
ACCESSION   MZ451829
ACCESSION   MZ451833
ACCESSION   MZ451836
ACCESSION   MZ451837
ACCESSION   MZ451851
ACCESSION   MZ451853
ACCESSION   MZ451854
ACCESSION   MZ451855
ACCESSION   MZ451860
ACCESSION   MZ451877
ACCESSION   MZ451878
ACCESSION   MZ451879
ACCESSION   MZ451881
ACCESSION   MZ451929
ACCESSION   MZ451952
ACCESSION   MZ451953
ACCESSION   MZ453464
ACCESSION   MZ453472
ACCESSION   MZ453484
ACCESSION   MZ453485
ACCESSION   MZ453489
ACCESSION   MZ453500
ACCESSION   MZ453501
ACCESSION   MZ453704
ACCESSION   MZ454597
ACCESSION   MZ456026
ACCESSION   MZ456027
ACCESSION   MZ456029
ACCESSION   MZ456530
ACCESSION   MZ456532
ACCESSION   MZ456533
ACCESSION   MZ456545
ACCESSION   MZ456550
ACCESSION   MZ461297
ACCESSION   MZ462320
ACCESSION   MZ462326
ACCESSION   MZ462362
ACCESSION   MZ462468
ACCESSION   MZ462483
ACCESSION   MZ462541
ACCESSION   MZ462612
ACCESSION   MZ462640
ACCESSION   MZ462650
ACCESSION   MZ462680
ACCESSION   MZ462815
ACCESSION   MZ462866
ACCESSION   MZ462877
ACCESSION   MZ465630
ACCESSION   MZ466403
ACCESSION   MZ466404
ACCESSION   MZ467034
ACCESSION   MZ467035
ACCESSION   MZ467719
ACCESSION   MZ467852
ACCESSION   MZ467855
ACCESSION   MZ467866
ACCESSION   MZ467868
ACCESSION   MZ467872
ACCESSION   MZ467891
ACCESSION   MZ467902
ACCESSION   MZ467903
ACCESSION   MZ467904
ACCESSION   MZ467912
ACCESSION   MZ467918
ACCESSION   MZ467938
ACCESSION   MZ467991
ACCESSION   MZ467992
ACCESSION   MZ467994
ACCESSION   MZ467995
ACCESSION   MZ467996
ACCESSION   MZ467997
ACCESSION   MZ468000
ACCESSION   MZ468001
ACCESSION   MZ468002
ACCESSION   MZ468047
ACCESSION   MZ469272
ACCESSION   MZ470847
ACCESSION   MZ470848
ACCESSION   MZ470849
ACCESSION   MZ470850
ACCESSION   MZ470851
ACCESSION   MZ470852
ACCESSION   MZ470853
ACCESSION   MZ470854
ACCESSION   MZ470855
ACCESSION   MZ470856
ACCESSION   MZ470857
ACCESSION   MZ470858
ACCESSION   MZ470859
ACCESSION   MZ470860
ACCESSION   MZ470861
ACCESSION   MZ471672
ACCESSION   MZ471728
ACCESSION   MZ471731
ACCESSION   MZ471834
ACCESSION   MZ472061
ACCESSION   MZ472688
ACCESSION   MZ473599
ACCESSION   MZ475447
ACCESSION   MZ475448
ACCESSION   MZ475449
ACCESSION   MZ475494
ACCESSION   MZ475523
ACCESSION   MZ475575
ACCESSION   MZ477043
ACCESSION   MZ477072
ACCESSION   MZ477092
ACCESSION   MZ477914
ACCESSION   MZ477920
ACCESSION   MZ477922
ACCESSION   MZ477924
ACCESSION   MZ477925
ACCESSION   MZ477926
ACCESSION   MZ477928
ACCESSION   MZ477933
ACCESSION   MZ477934
ACCESSION   MZ477935
ACCESSION   MZ477936
ACCESSION   MZ477945
ACCESSION   MZ477947
ACCESSION   MZ477955
ACCESSION   MZ477966
ACCESSION   MZ477969
ACCESSION   MZ477970
ACCESSION   MZ477971
ACCESSION   MZ477973
ACCESSION   MZ477977
ACCESSION   MZ477983
ACCESSION   MZ477991
ACCESSION   MZ477998
ACCESSION   MZ478005
ACCESSION   MZ478014
ACCESSION   MZ478016
ACCESSION   MZ478033
ACCESSION   MZ478041
ACCESSION   MZ481908
ACCESSION   MZ481909
ACCESSION   MZ481910
ACCESSION   MZ481911
ACCESSION   MZ481912
ACCESSION   MZ481913
ACCESSION   MZ481914
ACCESSION   MZ481915
ACCESSION   MZ481916
ACCESSION   MZ481917
ACCESSION   MZ481918
ACCESSION   MZ481919
ACCESSION   MZ481920
ACCESSION   MZ481921
ACCESSION   MZ481922
ACCESSION   MZ481923
ACCESSION   MZ481928
ACCESSION   MZ486493
ACCESSION   MZ486494
ACCESSION   MZ491057
ACCESSION   MZ491279
ACCESSION   MZ491287
ACCESSION   MZ491288
ACCESSION   MZ491297
ACCESSION   MZ491301
ACCESSION   MZ491302
ACCESSION   MZ491306
ACCESSION   MZ491308
ACCESSION   MZ491311
ACCESSION   MZ491312
ACCESSION   MZ491313
ACCESSION   MZ491323
ACCESSION   MZ491326
ACCESSION   MZ491327
ACCESSION   MZ491328
ACCESSION   MZ491332
ACCESSION   MZ491333
ACCESSION   MZ491334
ACCESSION   MZ491337
ACCESSION   MZ491340
ACCESSION   MZ491343
ACCESSION   MZ491346
ACCESSION   MZ491348
ACCESSION   MZ491352
ACCESSION   MZ491354
ACCESSION   MZ491355
ACCESSION   MZ491357
ACCESSION   MZ491358
ACCESSION   MZ491364
ACCESSION   MZ491365
ACCESSION   MZ491366
ACCESSION   MZ491367
ACCESSION   MZ491368
ACCESSION   MZ491369
ACCESSION   MZ491371
ACCESSION   MZ491384
ACCESSION   MZ491385
ACCESSION   MZ491387
ACCESSION   MZ491389
ACCESSION   MZ491390
ACCESSION   MZ491392
ACCESSION   MZ491393
ACCESSION   MZ491394
ACCESSION   MZ491395
ACCESSION   MZ491397
ACCESSION   MZ491399
ACCESSION   MZ491400
ACCESSION   MZ491401
ACCESSION   MZ491402
ACCESSION   MZ491403
ACCESSION   MZ491404
ACCESSION   MZ491405
ACCESSION   MZ491407
ACCESSION   MZ491414
ACCESSION   MZ491417
ACCESSION   MZ491420
ACCESSION   MZ491424
ACCESSION   MZ491426
ACCESSION   MZ491427
ACCESSION   MZ491429
ACCESSION   MZ491434
ACCESSION   MZ491435
ACCESSION   MZ491437
ACCESSION   MZ491438
ACCESSION   MZ491439
ACCESSION   MZ491442
ACCESSION   MZ491444
ACCESSION   MZ491447
ACCESSION   MZ491451
ACCESSION   MZ491452
ACCESSION   MZ491453
ACCESSION   MZ491454
ACCESSION   MZ491456
ACCESSION   MZ491458
ACCESSION   MZ491460
ACCESSION   MZ491469
ACCESSION   MZ491470
ACCESSION   MZ491473
ACCESSION   MZ491474
ACCESSION   MZ491476
ACCESSION   MZ491478
ACCESSION   MZ491480
ACCESSION   MZ491481
ACCESSION   MZ491483
ACCESSION   MZ491486
ACCESSION   MZ491487
ACCESSION   MZ491489
ACCESSION   MZ491491
ACCESSION   MZ491497
ACCESSION   MZ491500
ACCESSION   MZ491501
ACCESSION   MZ491506
ACCESSION   MZ491513
ACCESSION   MZ491516
ACCESSION   MZ491517
ACCESSION   MZ491519
ACCESSION   MZ491523
ACCESSION   MZ491524
ACCESSION   MZ491529
ACCESSION   MZ491530
ACCESSION   MZ491531
ACCESSION   MZ491534
ACCESSION   MZ491541
ACCESSION   MZ491543
ACCESSION   MZ491545
ACCESSION   MZ491557
ACCESSION   MZ491561
ACCESSION   MZ491565
ACCESSION   MZ491567
ACCESSION   MZ491571
ACCESSION   MZ491574
ACCESSION   MZ491575
ACCESSION   MZ491576
ACCESSION   MZ491584
ACCESSION   MZ491585
ACCESSION   MZ491589
ACCESSION   MZ491592
ACCESSION   MZ491595
ACCESSION   MZ491596
ACCESSION   MZ491597
ACCESSION   MZ491598
ACCESSION   MZ491599
ACCESSION   MZ491601
ACCESSION   MZ491606
ACCESSION   MZ491607
ACCESSION   MZ491608
ACCESSION   MZ491612
ACCESSION   MZ491614
ACCESSION   MZ491615
ACCESSION   MZ491619
ACCESSION   MZ491629
ACCESSION   MZ491630
ACCESSION   MZ491631
ACCESSION   MZ491634
ACCESSION   MZ491649
ACCESSION   MZ491652
ACCESSION   MZ491654
ACCESSION   MZ491657
ACCESSION   MZ491660
ACCESSION   MZ491662
ACCESSION   MZ491663
ACCESSION   MZ491667
ACCESSION   MZ491670
ACCESSION   MZ491673
ACCESSION   MZ491677
ACCESSION   MZ491678
ACCESSION   MZ491679
ACCESSION   MZ491680
ACCESSION   MZ491682
ACCESSION   MZ491689
ACCESSION   MZ491690
ACCESSION   MZ491692
ACCESSION   MZ491694
ACCESSION   MZ491695
ACCESSION   MZ491699
ACCESSION   MZ491710
ACCESSION   MZ491711
ACCESSION   MZ491712
ACCESSION   MZ491713
ACCESSION   MZ491715
ACCESSION   MZ491718
ACCESSION   MZ491724
ACCESSION   MZ491726
ACCESSION   MZ491728
ACCESSION   MZ491729
ACCESSION   MZ491735
ACCESSION   MZ491739
ACCESSION   MZ491745
ACCESSION   MZ491749
ACCESSION   MZ491754
ACCESSION   MZ491755
ACCESSION   MZ491756
ACCESSION   MZ491759
ACCESSION   MZ491761
ACCESSION   MZ491762
ACCESSION   MZ491764
ACCESSION   MZ491765
ACCESSION   MZ491766
ACCESSION   MZ491768
ACCESSION   MZ491769
ACCESSION   MZ491770
ACCESSION   MZ491771
ACCESSION   MZ491784
ACCESSION   MZ491882
ACCESSION   MZ491894
ACCESSION   MZ491896
ACCESSION   MZ491898
ACCESSION   MZ491903
ACCESSION   MZ491915
ACCESSION   MZ491923
ACCESSION   MZ491927
ACCESSION   MZ491932
ACCESSION   MZ491976
ACCESSION   MZ491984
ACCESSION   MZ491985
ACCESSION   MZ491994
ACCESSION   MZ492001
ACCESSION   MZ492008
ACCESSION   MZ492009
ACCESSION   MZ492012
ACCESSION   MZ492022
ACCESSION   MZ492026
ACCESSION   MZ492030
ACCESSION   MZ492034
ACCESSION   MZ492036
ACCESSION   MZ492061
ACCESSION   MZ492071
ACCESSION   MZ492084
ACCESSION   MZ492103
ACCESSION   MZ492105
ACCESSION   MZ492108
ACCESSION   MZ492110
ACCESSION   MZ492143
ACCESSION   MZ492145
ACCESSION   MZ492146
ACCESSION   MZ492147
ACCESSION   MZ492148
ACCESSION   MZ492150
ACCESSION   MZ492151
ACCESSION   MZ492152
ACCESSION   MZ492156
ACCESSION   MZ492157
ACCESSION   MZ492159
ACCESSION   MZ492160
ACCESSION   MZ492162
ACCESSION   MZ492163
ACCESSION   MZ492164
ACCESSION   MZ492165
ACCESSION   MZ492167
ACCESSION   MZ492168
ACCESSION   MZ492169
ACCESSION   MZ492173
ACCESSION   MZ492176
ACCESSION   MZ492177
ACCESSION   MZ492181
ACCESSION   MZ492182
ACCESSION   MZ492183
ACCESSION   MZ492184
ACCESSION   MZ492186
ACCESSION   MZ492189
ACCESSION   MZ492197
ACCESSION   MZ492199
ACCESSION   MZ492202
ACCESSION   MZ492205
ACCESSION   MZ492211
ACCESSION   MZ492214
ACCESSION   MZ492221
ACCESSION   MZ492223
ACCESSION   MZ492224
ACCESSION   MZ492237
ACCESSION   MZ492244
ACCESSION   MZ492253
ACCESSION   MZ492256
ACCESSION   MZ492259
ACCESSION   MZ492266
ACCESSION   MZ492269
ACCESSION   MZ492270
ACCESSION   MZ492271
ACCESSION   MZ492275
ACCESSION   MZ492276
ACCESSION   MZ492277
ACCESSION   MZ492280
ACCESSION   MZ492281
ACCESSION   MZ492284
ACCESSION   MZ492285
ACCESSION   MZ492292
ACCESSION   MZ492296
ACCESSION   MZ492298
ACCESSION   MZ492301
ACCESSION   MZ492302
ACCESSION   MZ492303
ACCESSION   MZ492307
ACCESSION   MZ492311
ACCESSION   MZ492319
ACCESSION   MZ492322
ACCESSION   MZ492335
ACCESSION   MZ492340
ACCESSION   MZ492342
ACCESSION   MZ492343
ACCESSION   MZ492348
ACCESSION   MZ492358
ACCESSION   MZ492361
ACCESSION   MZ492363
ACCESSION   MZ492366
ACCESSION   MZ492379
ACCESSION   MZ492385
ACCESSION   MZ492392
ACCESSION   MZ492393
ACCESSION   MZ492394
ACCESSION   MZ492395
ACCESSION   MZ492398
ACCESSION   MZ492400
ACCESSION   MZ492401
ACCESSION   MZ492404
ACCESSION   MZ492408
ACCESSION   MZ492410
ACCESSION   MZ492413
ACCESSION   MZ492417
ACCESSION   MZ492418
ACCESSION   MZ492419
ACCESSION   MZ492421
ACCESSION   MZ492432
ACCESSION   MZ492434
ACCESSION   MZ492501
ACCESSION   MZ492509
ACCESSION   MZ493404
ACCESSION   MZ493405
ACCESSION   MZ493408
ACCESSION   MZ493409
ACCESSION   MZ493412
ACCESSION   MZ493418
ACCESSION   MZ493427
ACCESSION   MZ493432
ACCESSION   MZ493454
ACCESSION   MZ493546
ACCESSION   MZ493547
ACCESSION   MZ493555
ACCESSION   MZ493564
ACCESSION   MZ493566
ACCESSION   MZ493574
ACCESSION   MZ493578
ACCESSION   MZ493591
ACCESSION   MZ493603
ACCESSION   MZ493607
ACCESSION   MZ493652
ACCESSION   MZ493660
ACCESSION   MZ493662
ACCESSION   MZ493678
ACCESSION   MZ494042
ACCESSION   MZ494047
ACCESSION   MZ494053
ACCESSION   MZ494074
ACCESSION   MZ494083
ACCESSION   MZ494086
ACCESSION   MZ494093
ACCESSION   MZ496744
ACCESSION   MZ496751
ACCESSION   MZ496770
ACCESSION   MZ496800
ACCESSION   MZ498130
ACCESSION   MZ498131
ACCESSION   MZ500523
ACCESSION   MZ505980
ACCESSION   MZ506003
ACCESSION   MZ506022
ACCESSION   MZ506034
ACCESSION   MZ506047
ACCESSION   MZ506049
ACCESSION   MZ506062
ACCESSION   MZ506064
ACCESSION   MZ506071
ACCESSION   MZ506075
ACCESSION   MZ506076
ACCESSION   MZ506081
ACCESSION   MZ506085
ACCESSION   MZ506087
ACCESSION   MZ506101
ACCESSION   MZ506108
ACCESSION   MZ506115
ACCESSION   MZ506133
ACCESSION   MZ506166
ACCESSION   MZ506192
ACCESSION   MZ506214
ACCESSION   MZ506219
ACCESSION   MZ506223
ACCESSION   MZ506226
ACCESSION   MZ506233
ACCESSION   MZ506238
ACCESSION   MZ506250
ACCESSION   MZ506255
ACCESSION   MZ506258
ACCESSION   MZ506268
ACCESSION   MZ506309
ACCESSION   MZ506310
ACCESSION   MZ506311
ACCESSION   MZ506329
ACCESSION   MZ506330
ACCESSION   MZ506331
ACCESSION   MZ506334
ACCESSION   MZ511413
ACCESSION   MZ511512
ACCESSION   MZ511513
ACCESSION   MZ511515
ACCESSION   MZ511516
ACCESSION   MZ511518
ACCESSION   MZ511519
ACCESSION   MZ511520
ACCESSION   MZ511521
ACCESSION   MZ511532
ACCESSION   MZ511537
ACCESSION   MZ511542
ACCESSION   MZ511568
ACCESSION   MZ511569
ACCESSION   MZ511571
ACCESSION   MZ511572
ACCESSION   MZ511591
ACCESSION   MZ511593
ACCESSION   MZ511595
ACCESSION   MZ511596
ACCESSION   MZ511598
ACCESSION   MZ511603
ACCESSION   MZ511609
ACCESSION   MZ511610
ACCESSION   MZ511611
ACCESSION   MZ511626
ACCESSION   MZ511628
ACCESSION   MZ511629
ACCESSION   MZ511631
ACCESSION   MZ511634
ACCESSION   MZ511636
ACCESSION   MZ511639
ACCESSION   MZ511640
ACCESSION   MZ511641
ACCESSION   MZ511642
ACCESSION   MZ511643
ACCESSION   MZ511645
ACCESSION   MZ511671
ACCESSION   MZ511672
ACCESSION   MZ512338
ACCESSION   MZ512407
ACCESSION   MZ512963
ACCESSION   MZ512965
ACCESSION   MZ513704
ACCESSION   MZ513763
ACCESSION   MZ513765
ACCESSION   MZ513810
ACCESSION   MZ513812
ACCESSION   MZ513858
ACCESSION   MZ513860
ACCESSION   MZ513870
ACCESSION   MZ514024
ACCESSION   MZ514044
ACCESSION   MZ514075
ACCESSION   MZ518271
ACCESSION   MZ518393
ACCESSION   MZ518400
ACCESSION   MZ518416
ACCESSION   MZ518420
ACCESSION   MZ518421
ACCESSION   MZ518432
ACCESSION   MZ518446
ACCESSION   MZ518447
ACCESSION   MZ518449
ACCESSION   MZ518453
ACCESSION   MZ518454
ACCESSION   MZ518460
ACCESSION   MZ518466
ACCESSION   MZ518467
ACCESSION   MZ518468
ACCESSION   MZ518470
ACCESSION   MZ518476
ACCESSION   MZ518480
ACCESSION   MZ518481
ACCESSION   MZ518482
ACCESSION   MZ518486
ACCESSION   MZ518493
ACCESSION   MZ518500
ACCESSION   MZ518505
ACCESSION   MZ518515
ACCESSION   MZ518525
ACCESSION   MZ518538
ACCESSION   MZ518541
ACCESSION   MZ518542
ACCESSION   MZ518556
ACCESSION   MZ518572
ACCESSION   MZ518573
ACCESSION   MZ518577
ACCESSION   MZ518581
ACCESSION   MZ518585
ACCESSION   MZ518586
ACCESSION   MZ518589
ACCESSION   MZ518598
ACCESSION   MZ518602
ACCESSION   MZ518604
ACCESSION   MZ518619
ACCESSION   MZ518622
ACCESSION   MZ518632
ACCESSION   MZ518633
ACCESSION   MZ518640
ACCESSION   MZ518658
ACCESSION   MZ518659
ACCESSION   MZ518661
ACCESSION   MZ518665
ACCESSION   MZ518669
ACCESSION   MZ518686
ACCESSION   MZ518692
ACCESSION   MZ518695
ACCESSION   MZ518698
ACCESSION   MZ518705
ACCESSION   MZ518710
ACCESSION   MZ518713
ACCESSION   MZ518716
ACCESSION   MZ518721
ACCESSION   MZ518725
ACCESSION   MZ518731
ACCESSION   MZ518739
ACCESSION   MZ518744
ACCESSION   MZ518761
ACCESSION   MZ518767
ACCESSION   MZ518768
ACCESSION   MZ518772
ACCESSION   MZ518779
ACCESSION   MZ519556
ACCESSION   MZ519560
ACCESSION   MZ519562
ACCESSION   MZ519563
ACCESSION   MZ519564
ACCESSION   MZ519566
ACCESSION   MZ519567
ACCESSION   MZ519568
ACCESSION   MZ519570
ACCESSION   MZ519574
ACCESSION   MZ519577
ACCESSION   MZ519583
ACCESSION   MZ519587
ACCESSION   MZ519588
ACCESSION   MZ519589
ACCESSION   MZ519594
ACCESSION   MZ519605
ACCESSION   MZ519621
ACCESSION   MZ519627
ACCESSION   MZ519651
ACCESSION   MZ519663
ACCESSION   MZ520862
ACCESSION   MZ520933
ACCESSION   MZ520935
ACCESSION   MZ520936
ACCESSION   MZ520940
ACCESSION   MZ520943
ACCESSION   MZ520944
ACCESSION   MZ520945
ACCESSION   MZ520946
ACCESSION   MZ520947
ACCESSION   MZ520952
ACCESSION   MZ520956
ACCESSION   MZ529951
ACCESSION   MZ529953
ACCESSION   MZ529955
ACCESSION   MZ529959
ACCESSION   MZ529960
ACCESSION   MZ529963
ACCESSION   MZ529965
ACCESSION   MZ529970
ACCESSION   MZ529977
ACCESSION   MZ529983
ACCESSION   MZ529993
ACCESSION   MZ529994
ACCESSION   MZ529995
ACCESSION   MZ529997
ACCESSION   MZ529999
ACCESSION   MZ530000
ACCESSION   MZ530001
ACCESSION   MZ530004
ACCESSION   MZ530005
ACCESSION   MZ530006
ACCESSION   MZ530007
ACCESSION   MZ530010
ACCESSION   MZ530011
ACCESSION   MZ530013
ACCESSION   MZ530015
ACCESSION   MZ530023
ACCESSION   MZ530024
ACCESSION   MZ530025
ACCESSION   MZ530030
ACCESSION   MZ530031
ACCESSION   MZ530032
ACCESSION   MZ530033
ACCESSION   MZ530044
ACCESSION   MZ530046
ACCESSION   MZ530047
ACCESSION   MZ530049
ACCESSION   MZ530053
ACCESSION   MZ530061
ACCESSION   MZ530062
ACCESSION   MZ530065
ACCESSION   MZ530068
ACCESSION   MZ530069
ACCESSION   MZ530070
ACCESSION   MZ530071
ACCESSION   MZ530077
ACCESSION   MZ530079
ACCESSION   MZ530083
ACCESSION   MZ530086
ACCESSION   MZ530089
ACCESSION   MZ530094
ACCESSION   MZ530097
ACCESSION   MZ530099
ACCESSION   MZ530100
ACCESSION   MZ530101
ACCESSION   MZ530104
ACCESSION   MZ530107
ACCESSION   MZ530109
ACCESSION   MZ530110
ACCESSION   MZ530111
ACCESSION   MZ530112
ACCESSION   MZ530115
ACCESSION   MZ530121
ACCESSION   MZ530124
ACCESSION   MZ530129
ACCESSION   MZ530131
ACCESSION   MZ530137
ACCESSION   MZ530138
ACCESSION   MZ530140
ACCESSION   MZ530145
ACCESSION   MZ530147
ACCESSION   MZ530149
ACCESSION   MZ530152
ACCESSION   MZ530154
ACCESSION   MZ530155
ACCESSION   MZ530160
ACCESSION   MZ530161
ACCESSION   MZ530162
ACCESSION   MZ530166
ACCESSION   MZ530167
ACCESSION   MZ530168
ACCESSION   MZ530169
ACCESSION   MZ530171
ACCESSION   MZ530177
ACCESSION   MZ530181
ACCESSION   MZ530182
ACCESSION   MZ530186
ACCESSION   MZ530187
ACCESSION   MZ530188
ACCESSION   MZ530189
ACCESSION   MZ530191
ACCESSION   MZ530193
ACCESSION   MZ530195
ACCESSION   MZ530197
ACCESSION   MZ530200
ACCESSION   MZ530201
ACCESSION   MZ530202
ACCESSION   MZ530204
ACCESSION   MZ530206
ACCESSION   MZ530209
ACCESSION   MZ530210
ACCESSION   MZ530211
ACCESSION   MZ530214
ACCESSION   MZ530218
ACCESSION   MZ530224
ACCESSION   MZ530226
ACCESSION   MZ530228
ACCESSION   MZ530229
ACCESSION   MZ530235
ACCESSION   MZ530236
ACCESSION   MZ530237
ACCESSION   MZ530239
ACCESSION   MZ530242
ACCESSION   MZ530249
ACCESSION   MZ530250
ACCESSION   MZ530252
ACCESSION   MZ530253
ACCESSION   MZ530256
ACCESSION   MZ530257
ACCESSION   MZ530261
ACCESSION   MZ530263
ACCESSION   MZ530264
ACCESSION   MZ530266
ACCESSION   MZ530269
ACCESSION   MZ530271
ACCESSION   MZ530272
ACCESSION   MZ530274
ACCESSION   MZ530275
ACCESSION   MZ530276
ACCESSION   MZ530280
ACCESSION   MZ530282
ACCESSION   MZ530286
ACCESSION   MZ530288
ACCESSION   MZ530289
ACCESSION   MZ530291
ACCESSION   MZ530293
ACCESSION   MZ530296
ACCESSION   MZ530298
ACCESSION   MZ530299
ACCESSION   MZ530301
ACCESSION   MZ530302
ACCESSION   MZ530307
ACCESSION   MZ530309
ACCESSION   MZ530310
ACCESSION   MZ530315
ACCESSION   MZ530318
ACCESSION   MZ530321
ACCESSION   MZ530322
ACCESSION   MZ530323
ACCESSION   MZ530324
ACCESSION   MZ530327
ACCESSION   MZ530328
ACCESSION   MZ530329
ACCESSION   MZ530330
ACCESSION   MZ530332
ACCESSION   MZ530333
ACCESSION   MZ530334
ACCESSION   MZ530336
ACCESSION   MZ530337
ACCESSION   MZ530338
ACCESSION   MZ530341
ACCESSION   MZ530343
ACCESSION   MZ530350
ACCESSION   MZ530351
ACCESSION   MZ530352
ACCESSION   MZ530355
ACCESSION   MZ530357
ACCESSION   MZ530358
ACCESSION   MZ530363
ACCESSION   MZ530367
ACCESSION   MZ530371
ACCESSION   MZ530373
ACCESSION   MZ530375
ACCESSION   MZ530376
ACCESSION   MZ530377
ACCESSION   MZ530378
ACCESSION   MZ530379
ACCESSION   MZ530380
ACCESSION   MZ530387
ACCESSION   MZ530392
ACCESSION   MZ530393
ACCESSION   MZ530394
ACCESSION   MZ530395
ACCESSION   MZ530396
ACCESSION   MZ530398
ACCESSION   MZ530399
ACCESSION   MZ530402
ACCESSION   MZ530408
ACCESSION   MZ530413
ACCESSION   MZ530415
ACCESSION   MZ530419
ACCESSION   MZ530421
ACCESSION   MZ530422
ACCESSION   MZ530426
ACCESSION   MZ530427
ACCESSION   MZ530428
ACCESSION   MZ530432
ACCESSION   MZ530433
ACCESSION   MZ530435
ACCESSION   MZ530436
ACCESSION   MZ530439
ACCESSION   MZ530444
ACCESSION   MZ530446
ACCESSION   MZ530447
ACCESSION   MZ530448
ACCESSION   MZ530453
ACCESSION   MZ530455
ACCESSION   MZ530456
ACCESSION   MZ530457
ACCESSION   MZ530458
ACCESSION   MZ530464
ACCESSION   MZ530465
ACCESSION   MZ530468
ACCESSION   MZ530469
ACCESSION   MZ530470
ACCESSION   MZ530471
ACCESSION   MZ530472
ACCESSION   MZ530473
ACCESSION   MZ530474
ACCESSION   MZ530477
ACCESSION   MZ530481
ACCESSION   MZ530491
ACCESSION   MZ530495
ACCESSION   MZ530497
ACCESSION   MZ530504
ACCESSION   MZ530505
ACCESSION   MZ530507
ACCESSION   MZ530508
ACCESSION   MZ530510
ACCESSION   MZ530513
ACCESSION   MZ530514
ACCESSION   MZ530515
ACCESSION   MZ530518
ACCESSION   MZ530521
ACCESSION   MZ530522
ACCESSION   MZ530524
ACCESSION   MZ530526
ACCESSION   MZ530530
ACCESSION   MZ530536
ACCESSION   MZ530538
ACCESSION   MZ530539
ACCESSION   MZ530546
ACCESSION   MZ530547
ACCESSION   MZ530548
ACCESSION   MZ530551
ACCESSION   MZ530552
ACCESSION   MZ530553
ACCESSION   MZ530556
ACCESSION   MZ530562
ACCESSION   MZ530565
ACCESSION   MZ530566
ACCESSION   MZ530568
ACCESSION   MZ530569
ACCESSION   MZ530580
ACCESSION   MZ530584
ACCESSION   MZ530586
ACCESSION   MZ530587
ACCESSION   MZ530588
ACCESSION   MZ530589
ACCESSION   MZ530595
ACCESSION   MZ530600
ACCESSION   MZ530602
ACCESSION   MZ530608
ACCESSION   MZ530613
ACCESSION   MZ530619
ACCESSION   MZ530620
ACCESSION   MZ530624
ACCESSION   MZ530625
ACCESSION   MZ530626
ACCESSION   MZ530627
ACCESSION   MZ530632
ACCESSION   MZ530633
ACCESSION   MZ530643
ACCESSION   MZ530646
ACCESSION   MZ530647
ACCESSION   MZ530650
ACCESSION   MZ530651
ACCESSION   MZ530652
ACCESSION   MZ530653
ACCESSION   MZ530654
ACCESSION   MZ530655
ACCESSION   MZ530669
ACCESSION   MZ530670
ACCESSION   MZ530672
ACCESSION   MZ530674
ACCESSION   MZ530675
ACCESSION   MZ530677
ACCESSION   MZ530678
ACCESSION   MZ530682
ACCESSION   MZ530686
ACCESSION   MZ530687
ACCESSION   MZ530690
ACCESSION   MZ530693
ACCESSION   MZ530694
ACCESSION   MZ530698
ACCESSION   MZ530699
ACCESSION   MZ530704
ACCESSION   MZ530706
ACCESSION   MZ530712
ACCESSION   MZ530723
ACCESSION   MZ530724
ACCESSION   MZ530725
ACCESSION   MZ530726
ACCESSION   MZ530727
ACCESSION   MZ530729
ACCESSION   MZ530734
ACCESSION   MZ530736
ACCESSION   MZ530739
ACCESSION   MZ530741
ACCESSION   MZ530744
ACCESSION   MZ530746
ACCESSION   MZ530748
ACCESSION   MZ530754
ACCESSION   MZ530756
ACCESSION   MZ530758
ACCESSION   MZ530759
ACCESSION   MZ530763
ACCESSION   MZ530764
ACCESSION   MZ530767
ACCESSION   MZ530771
ACCESSION   MZ530775
ACCESSION   MZ530776
ACCESSION   MZ530777
ACCESSION   MZ530785
ACCESSION   MZ530786
ACCESSION   MZ530788
ACCESSION   MZ530789
ACCESSION   MZ530790
ACCESSION   MZ530791
ACCESSION   MZ530792
ACCESSION   MZ530795
ACCESSION   MZ530796
ACCESSION   MZ530797
ACCESSION   MZ530803
ACCESSION   MZ530806
ACCESSION   MZ530807
ACCESSION   MZ530808
ACCESSION   MZ530811
ACCESSION   MZ530816
ACCESSION   MZ530817
ACCESSION   MZ530825
ACCESSION   MZ530827
ACCESSION   MZ530833
ACCESSION   MZ530836
ACCESSION   MZ530842
ACCESSION   MZ530852
ACCESSION   MZ530863
ACCESSION   MZ530867
ACCESSION   MZ530868
ACCESSION   MZ530872
ACCESSION   MZ530880
ACCESSION   MZ530884
ACCESSION   MZ530889
ACCESSION   MZ530890
ACCESSION   MZ530894
ACCESSION   MZ530895
ACCESSION   MZ530896
ACCESSION   MZ530902
ACCESSION   MZ530904
ACCESSION   MZ530913
ACCESSION   MZ530914
ACCESSION   MZ530921
ACCESSION   MZ530922
ACCESSION   MZ530929
ACCESSION   MZ530931
ACCESSION   MZ530932
ACCESSION   MZ530938
ACCESSION   MZ530940
ACCESSION   MZ530944
ACCESSION   MZ530951
ACCESSION   MZ530954
ACCESSION   MZ530957
ACCESSION   MZ530974
ACCESSION   MZ530975
ACCESSION   MZ530983
ACCESSION   MZ530985
ACCESSION   MZ530995
ACCESSION   MZ531011
ACCESSION   MZ531012
ACCESSION   MZ531013
ACCESSION   MZ531014
ACCESSION   MZ531015
ACCESSION   MZ531016
ACCESSION   MZ531018
ACCESSION   MZ531020
ACCESSION   MZ531021
ACCESSION   MZ531022
ACCESSION   MZ531027
ACCESSION   MZ531029
ACCESSION   MZ531030
ACCESSION   MZ531031
ACCESSION   MZ531032
ACCESSION   MZ531036
ACCESSION   MZ531045
ACCESSION   MZ531058
ACCESSION   MZ531068
ACCESSION   MZ531071
ACCESSION   MZ531079
ACCESSION   MZ531080
ACCESSION   MZ531081
ACCESSION   MZ531084
ACCESSION   MZ531086
ACCESSION   MZ531087
ACCESSION   MZ531088
ACCESSION   MZ531089
ACCESSION   MZ531090
ACCESSION   MZ531097
ACCESSION   MZ531100
ACCESSION   MZ531108
ACCESSION   MZ531109
ACCESSION   MZ531115
ACCESSION   MZ531121
ACCESSION   MZ531122
ACCESSION   MZ531125
ACCESSION   MZ531132
ACCESSION   MZ531143
ACCESSION   MZ531145
ACCESSION   MZ531149
ACCESSION   MZ531150
ACCESSION   MZ531151
ACCESSION   MZ531152
ACCESSION   MZ531153
ACCESSION   MZ531154
ACCESSION   MZ531155
ACCESSION   MZ531158
ACCESSION   MZ531159
ACCESSION   MZ531162
ACCESSION   MZ531163
ACCESSION   MZ531164
ACCESSION   MZ531167
ACCESSION   MZ531171
ACCESSION   MZ531173
ACCESSION   MZ531174
ACCESSION   MZ531175
ACCESSION   MZ531178
ACCESSION   MZ531179
ACCESSION   MZ531181
ACCESSION   MZ531182
ACCESSION   MZ531183
ACCESSION   MZ531184
ACCESSION   MZ531185
ACCESSION   MZ531186
ACCESSION   MZ531189
ACCESSION   MZ531192
ACCESSION   MZ531193
ACCESSION   MZ531194
ACCESSION   MZ531196
ACCESSION   MZ531197
ACCESSION   MZ531198
ACCESSION   MZ531200
ACCESSION   MZ531202
ACCESSION   MZ531203
ACCESSION   MZ531209
ACCESSION   MZ531213
ACCESSION   MZ531214
ACCESSION   MZ531217
ACCESSION   MZ531218
ACCESSION   MZ531222
ACCESSION   MZ531227
ACCESSION   MZ531228
ACCESSION   MZ531230
ACCESSION   MZ531232
ACCESSION   MZ531235
ACCESSION   MZ531237
ACCESSION   MZ531239
ACCESSION   MZ531246
ACCESSION   MZ531248
ACCESSION   MZ531250
ACCESSION   MZ531263
ACCESSION   MZ531266
ACCESSION   MZ531267
ACCESSION   MZ531279
ACCESSION   MZ531286
ACCESSION   MZ531287
ACCESSION   MZ531292
ACCESSION   MZ531295
ACCESSION   MZ531297
ACCESSION   MZ531298
ACCESSION   MZ531310
ACCESSION   MZ531316
ACCESSION   MZ531318
ACCESSION   MZ531324
ACCESSION   MZ531331
ACCESSION   MZ531332
ACCESSION   MZ531335
ACCESSION   MZ531337
ACCESSION   MZ531340
ACCESSION   MZ531345
ACCESSION   MZ531349
ACCESSION   MZ531354
ACCESSION   MZ531359
ACCESSION   MZ531367
ACCESSION   MZ531383
ACCESSION   MZ531387
ACCESSION   MZ531389
ACCESSION   MZ531390
ACCESSION   MZ531395
ACCESSION   MZ531398
ACCESSION   MZ531401
ACCESSION   MZ531406
ACCESSION   MZ531407
ACCESSION   MZ531409
ACCESSION   MZ531411
ACCESSION   MZ531416
ACCESSION   MZ531418
ACCESSION   MZ531423
ACCESSION   MZ531424
ACCESSION   MZ531430
ACCESSION   MZ531433
ACCESSION   MZ531434
ACCESSION   MZ531437
ACCESSION   MZ531439
ACCESSION   MZ531444
ACCESSION   MZ531445
ACCESSION   MZ531448
ACCESSION   MZ531451
ACCESSION   MZ531453
ACCESSION   MZ531455
ACCESSION   MZ531458
ACCESSION   MZ531459
ACCESSION   MZ531462
ACCESSION   MZ531466
ACCESSION   MZ531467
ACCESSION   MZ531477
ACCESSION   MZ531478
ACCESSION   MZ531480
ACCESSION   MZ531482
ACCESSION   MZ531486
ACCESSION   MZ531488
ACCESSION   MZ531491
ACCESSION   MZ531496
ACCESSION   MZ531497
ACCESSION   MZ531498
ACCESSION   MZ531500
ACCESSION   MZ531501
ACCESSION   MZ531502
ACCESSION   MZ531509
ACCESSION   MZ531520
ACCESSION   MZ531539
ACCESSION   MZ531541
ACCESSION   MZ531542
ACCESSION   MZ531548
ACCESSION   MZ531555
ACCESSION   MZ531556
ACCESSION   MZ531567
ACCESSION   MZ531568
ACCESSION   MZ531580
ACCESSION   MZ531598
ACCESSION   MZ531612
ACCESSION   MZ531614
ACCESSION   MZ531617
ACCESSION   MZ531623
ACCESSION   MZ531634
ACCESSION   MZ531636
ACCESSION   MZ531638
ACCESSION   MZ531643
ACCESSION   MZ531656
ACCESSION   MZ531659
ACCESSION   MZ531662
ACCESSION   MZ531668
ACCESSION   MZ531669
ACCESSION   MZ531672
ACCESSION   MZ531682
ACCESSION   MZ531690
ACCESSION   MZ531691
ACCESSION   MZ531695
ACCESSION   MZ531696
ACCESSION   MZ531697
ACCESSION   MZ531701
ACCESSION   MZ531710
ACCESSION   MZ531718
ACCESSION   MZ531719
ACCESSION   MZ531721
ACCESSION   MZ531726
ACCESSION   MZ531731
ACCESSION   MZ531900
ACCESSION   MZ532206
ACCESSION   MZ532212
ACCESSION   MZ532218
ACCESSION   MZ532220
ACCESSION   MZ532238
ACCESSION   MZ532240
ACCESSION   MZ532243
ACCESSION   MZ532259
ACCESSION   MZ532260
ACCESSION   MZ532262
ACCESSION   MZ532271
ACCESSION   MZ532274
ACCESSION   MZ532275
ACCESSION   MZ532279
ACCESSION   MZ532281
ACCESSION   MZ532293
ACCESSION   MZ532295
ACCESSION   MZ532296
ACCESSION   MZ532300
ACCESSION   MZ532305
ACCESSION   MZ532310
ACCESSION   MZ532311
ACCESSION   MZ532313
ACCESSION   MZ532317
ACCESSION   MZ532319
ACCESSION   MZ532327
ACCESSION   MZ532331
ACCESSION   MZ532337
ACCESSION   MZ532340
ACCESSION   MZ532341
ACCESSION   MZ532346
ACCESSION   MZ532351
ACCESSION   MZ532352
ACCESSION   MZ532359
ACCESSION   MZ532361
ACCESSION   MZ532365
ACCESSION   MZ532366
ACCESSION   MZ532367
ACCESSION   MZ532381
ACCESSION   MZ532382
ACCESSION   MZ532387
ACCESSION   MZ532389
ACCESSION   MZ532393
ACCESSION   MZ532394
ACCESSION   MZ532399
ACCESSION   MZ532400
ACCESSION   MZ532401
ACCESSION   MZ532402
ACCESSION   MZ532425
ACCESSION   MZ532429
ACCESSION   MZ532430
ACCESSION   MZ532431
ACCESSION   MZ532436
ACCESSION   MZ532438
ACCESSION   MZ532439
ACCESSION   MZ532442
ACCESSION   MZ532443
ACCESSION   MZ532448
ACCESSION   MZ532449
ACCESSION   MZ532450
ACCESSION   MZ532454
ACCESSION   MZ532460
ACCESSION   MZ532461
ACCESSION   MZ532462
ACCESSION   MZ532463
ACCESSION   MZ532465
ACCESSION   MZ532468
ACCESSION   MZ532472
ACCESSION   MZ532476
ACCESSION   MZ532477
ACCESSION   MZ532480
ACCESSION   MZ532484
ACCESSION   MZ532524
ACCESSION   MZ532594
ACCESSION   MZ532600
ACCESSION   MZ532603
ACCESSION   MZ532608
ACCESSION   MZ532610
ACCESSION   MZ532612
ACCESSION   MZ532624
ACCESSION   MZ532629
ACCESSION   MZ532630
ACCESSION   MZ532637
ACCESSION   MZ532656
ACCESSION   MZ532657
ACCESSION   MZ532674
ACCESSION   MZ532679
ACCESSION   MZ532692
ACCESSION   MZ532700
ACCESSION   MZ532701
ACCESSION   MZ532711
ACCESSION   MZ532714
ACCESSION   MZ532716
ACCESSION   MZ532722
ACCESSION   MZ532728
ACCESSION   MZ532730
ACCESSION   MZ532735
ACCESSION   MZ532740
ACCESSION   MZ532741
ACCESSION   MZ532747
ACCESSION   MZ532749
ACCESSION   MZ532753
ACCESSION   MZ532755
ACCESSION   MZ532758
ACCESSION   MZ532762
ACCESSION   MZ532763
ACCESSION   MZ532768
ACCESSION   MZ532769
ACCESSION   MZ532771
ACCESSION   MZ532776
ACCESSION   MZ532783
ACCESSION   MZ532786
ACCESSION   MZ532833
ACCESSION   MZ532835
ACCESSION   MZ532837
ACCESSION   MZ532838
ACCESSION   MZ532842
ACCESSION   MZ532845
ACCESSION   MZ532847
ACCESSION   MZ532850
ACCESSION   MZ532854
ACCESSION   MZ532856
ACCESSION   MZ532857
ACCESSION   MZ532858
ACCESSION   MZ532859
ACCESSION   MZ532861
ACCESSION   MZ532862
ACCESSION   MZ532863
ACCESSION   MZ532867
ACCESSION   MZ532869
ACCESSION   MZ532871
ACCESSION   MZ532874
ACCESSION   MZ532877
ACCESSION   MZ532879
ACCESSION   MZ532881
ACCESSION   MZ532882
ACCESSION   MZ532886
ACCESSION   MZ532887
ACCESSION   MZ532889
ACCESSION   MZ532891
ACCESSION   MZ532894
ACCESSION   MZ532898
ACCESSION   MZ532902
ACCESSION   MZ532904
ACCESSION   MZ532905
ACCESSION   MZ532909
ACCESSION   MZ532910
ACCESSION   MZ532912
ACCESSION   MZ532918
ACCESSION   MZ532919
ACCESSION   MZ532925
ACCESSION   MZ532927
ACCESSION   MZ532936
ACCESSION   MZ532940
ACCESSION   MZ532943
ACCESSION   MZ532954
ACCESSION   MZ532962
ACCESSION   MZ532964
ACCESSION   MZ532967
ACCESSION   MZ533121
ACCESSION   MZ533122
ACCESSION   MZ533123
ACCESSION   MZ533126
ACCESSION   MZ533127
ACCESSION   MZ533147
ACCESSION   MZ533149
ACCESSION   MZ533154
ACCESSION   MZ533156
ACCESSION   MZ533158
ACCESSION   MZ533160
ACCESSION   MZ533161
ACCESSION   MZ533178
ACCESSION   MZ533182
ACCESSION   MZ533185
ACCESSION   MZ533187
ACCESSION   MZ533192
ACCESSION   MZ533195
ACCESSION   MZ533214
ACCESSION   MZ533219
ACCESSION   MZ533222
ACCESSION   MZ533224
ACCESSION   MZ533230
ACCESSION   MZ533232
ACCESSION   MZ533235
ACCESSION   MZ533243
ACCESSION   MZ533246
ACCESSION   MZ533247
ACCESSION   MZ533248
ACCESSION   MZ533249
ACCESSION   MZ533252
ACCESSION   MZ533254
ACCESSION   MZ533255
ACCESSION   MZ533257
ACCESSION   MZ533258
ACCESSION   MZ533263
ACCESSION   MZ533266
ACCESSION   MZ533272
ACCESSION   MZ533281
ACCESSION   MZ533284
ACCESSION   MZ533294
ACCESSION   MZ533298
ACCESSION   MZ533302
ACCESSION   MZ533304
ACCESSION   MZ533310
ACCESSION   MZ533311
ACCESSION   MZ533312
ACCESSION   MZ533318
ACCESSION   MZ533320
ACCESSION   MZ533324
ACCESSION   MZ533326
ACCESSION   MZ533328
ACCESSION   MZ533331
ACCESSION   MZ533333
ACCESSION   MZ533334
ACCESSION   MZ533335
ACCESSION   MZ533343
ACCESSION   MZ533346
ACCESSION   MZ533349
ACCESSION   MZ533354
ACCESSION   MZ533362
ACCESSION   MZ533363
ACCESSION   MZ533364
ACCESSION   MZ533371
ACCESSION   MZ533373
ACCESSION   MZ533379
ACCESSION   MZ533382
ACCESSION   MZ533384
ACCESSION   MZ533385
ACCESSION   MZ533386
ACCESSION   MZ533387
ACCESSION   MZ533388
ACCESSION   MZ533389
ACCESSION   MZ533392
ACCESSION   MZ533393
ACCESSION   MZ533397
ACCESSION   MZ533398
ACCESSION   MZ533399
ACCESSION   MZ533401
ACCESSION   MZ533402
ACCESSION   MZ533404
ACCESSION   MZ533405
ACCESSION   MZ533406
ACCESSION   MZ533407
ACCESSION   MZ533408
ACCESSION   MZ533409
ACCESSION   MZ533410
ACCESSION   MZ533412
ACCESSION   MZ533421
ACCESSION   MZ533423
ACCESSION   MZ533425
ACCESSION   MZ533426
ACCESSION   MZ533427
ACCESSION   MZ533431
ACCESSION   MZ533433
ACCESSION   MZ533434
ACCESSION   MZ533437
ACCESSION   MZ533444
ACCESSION   MZ533445
ACCESSION   MZ533447
ACCESSION   MZ533451
ACCESSION   MZ533452
ACCESSION   MZ533453
ACCESSION   MZ533459
ACCESSION   MZ533461
ACCESSION   MZ533464
ACCESSION   MZ533465
ACCESSION   MZ533466
ACCESSION   MZ533467
ACCESSION   MZ533468
ACCESSION   MZ533472
ACCESSION   MZ533473
ACCESSION   MZ533474
ACCESSION   MZ533475
ACCESSION   MZ533476
ACCESSION   MZ533477
ACCESSION   MZ533478
ACCESSION   MZ533479
ACCESSION   MZ533485
ACCESSION   MZ533486
ACCESSION   MZ533487
ACCESSION   MZ533496
ACCESSION   MZ533504
ACCESSION   MZ533514
ACCESSION   MZ533515
ACCESSION   MZ533519
ACCESSION   MZ533528
ACCESSION   MZ533533
ACCESSION   MZ533535
ACCESSION   MZ533541
ACCESSION   MZ533542
ACCESSION   MZ533546
ACCESSION   MZ533548
ACCESSION   MZ533550
ACCESSION   MZ533554
ACCESSION   MZ533555
ACCESSION   MZ533564
ACCESSION   MZ533572
ACCESSION   MZ533573
ACCESSION   MZ533578
ACCESSION   MZ533579
ACCESSION   MZ533582
ACCESSION   MZ533585
ACCESSION   MZ533597
ACCESSION   MZ533615
ACCESSION   MZ533621
ACCESSION   MZ534922
ACCESSION   MZ534923
ACCESSION   MZ534924
ACCESSION   MZ534925
ACCESSION   MZ534926
ACCESSION   MZ534932
ACCESSION   MZ534935
ACCESSION   MZ534936
ACCESSION   MZ534937
ACCESSION   MZ534940
ACCESSION   MZ534941
ACCESSION   MZ534944
ACCESSION   MZ534947
ACCESSION   MZ534948
ACCESSION   MZ534950
ACCESSION   MZ534951
ACCESSION   MZ534952
ACCESSION   MZ534954
ACCESSION   MZ534955
ACCESSION   MZ534956
ACCESSION   MZ534958
ACCESSION   MZ534961
ACCESSION   MZ534963
ACCESSION   MZ534964
ACCESSION   MZ534965
ACCESSION   MZ534967
ACCESSION   MZ534968
ACCESSION   MZ534969
ACCESSION   MZ534972
ACCESSION   MZ534973
ACCESSION   MZ534977
ACCESSION   MZ534978
ACCESSION   MZ534979
ACCESSION   MZ534980
ACCESSION   MZ534981
ACCESSION   MZ534983
ACCESSION   MZ534985
ACCESSION   MZ534987
ACCESSION   MZ534990
ACCESSION   MZ534991
ACCESSION   MZ534993
ACCESSION   MZ534994
ACCESSION   MZ534996
ACCESSION   MZ534999
ACCESSION   MZ535000
ACCESSION   MZ535002
ACCESSION   MZ535003
ACCESSION   MZ535008
ACCESSION   MZ535009
ACCESSION   MZ535011
ACCESSION   MZ535012
ACCESSION   MZ535014
ACCESSION   MZ535016
ACCESSION   MZ535017
ACCESSION   MZ535018
ACCESSION   MZ535019
ACCESSION   MZ535020
ACCESSION   MZ535024
ACCESSION   MZ535026
ACCESSION   MZ535029
ACCESSION   MZ535032
ACCESSION   MZ535037
ACCESSION   MZ535038
ACCESSION   MZ535041
ACCESSION   MZ535043
ACCESSION   MZ535044
ACCESSION   MZ535046
ACCESSION   MZ535047
ACCESSION   MZ535048
ACCESSION   MZ535052
ACCESSION   MZ535053
ACCESSION   MZ535056
ACCESSION   MZ535057
ACCESSION   MZ535062
ACCESSION   MZ535063
ACCESSION   MZ535065
ACCESSION   MZ535066
ACCESSION   MZ535067
ACCESSION   MZ535069
ACCESSION   MZ535071
ACCESSION   MZ535072
ACCESSION   MZ535073
ACCESSION   MZ535075
ACCESSION   MZ535077
ACCESSION   MZ535078
ACCESSION   MZ535079
ACCESSION   MZ535081
ACCESSION   MZ535086
ACCESSION   MZ535087
ACCESSION   MZ535090
ACCESSION   MZ535093
ACCESSION   MZ535095
ACCESSION   MZ535097
ACCESSION   MZ535098
ACCESSION   MZ535100
ACCESSION   MZ535102
ACCESSION   MZ535103
ACCESSION   MZ535105
ACCESSION   MZ535106
ACCESSION   MZ535109
ACCESSION   MZ535111
ACCESSION   MZ535112
ACCESSION   MZ535115
ACCESSION   MZ535119
ACCESSION   MZ535120
ACCESSION   MZ535121
ACCESSION   MZ535122
ACCESSION   MZ535123
ACCESSION   MZ535124
ACCESSION   MZ535126
ACCESSION   MZ535131
ACCESSION   MZ535132
ACCESSION   MZ535133
ACCESSION   MZ535134
ACCESSION   MZ535136
ACCESSION   MZ535137
ACCESSION   MZ535138
ACCESSION   MZ535141
ACCESSION   MZ535142
ACCESSION   MZ535146
ACCESSION   MZ535148
ACCESSION   MZ535151
ACCESSION   MZ535155
ACCESSION   MZ535156
ACCESSION   MZ535157
ACCESSION   MZ535158
ACCESSION   MZ535159
ACCESSION   MZ535160
ACCESSION   MZ535162
ACCESSION   MZ535165
ACCESSION   MZ535166
ACCESSION   MZ535167
ACCESSION   MZ535169
ACCESSION   MZ535171
ACCESSION   MZ535173
ACCESSION   MZ535174
ACCESSION   MZ535176
ACCESSION   MZ535180
ACCESSION   MZ535181
ACCESSION   MZ535183
ACCESSION   MZ535185
ACCESSION   MZ535186
ACCESSION   MZ535188
ACCESSION   MZ535192
ACCESSION   MZ535193
ACCESSION   MZ535194
ACCESSION   MZ535196
ACCESSION   MZ535198
ACCESSION   MZ535199
ACCESSION   MZ535200
ACCESSION   MZ535201
ACCESSION   MZ535206
ACCESSION   MZ535207
ACCESSION   MZ535208
ACCESSION   MZ535209
ACCESSION   MZ535213
ACCESSION   MZ535214
ACCESSION   MZ535216
ACCESSION   MZ535217
ACCESSION   MZ535219
ACCESSION   MZ535222
ACCESSION   MZ535225
ACCESSION   MZ535228
ACCESSION   MZ535229
ACCESSION   MZ535234
ACCESSION   MZ535235
ACCESSION   MZ535238
ACCESSION   MZ535239
ACCESSION   MZ535242
ACCESSION   MZ535243
ACCESSION   MZ535244
ACCESSION   MZ535245
ACCESSION   MZ535247
ACCESSION   MZ535249
ACCESSION   MZ535251
ACCESSION   MZ535254
ACCESSION   MZ535257
ACCESSION   MZ535258
ACCESSION   MZ535259
ACCESSION   MZ535260
ACCESSION   MZ535262
ACCESSION   MZ535264
ACCESSION   MZ535266
ACCESSION   MZ535268
ACCESSION   MZ535269
ACCESSION   MZ535270
ACCESSION   MZ535271
ACCESSION   MZ535273
ACCESSION   MZ535274
ACCESSION   MZ535278
ACCESSION   MZ535279
ACCESSION   MZ535282
ACCESSION   MZ535283
ACCESSION   MZ535290
ACCESSION   MZ535292
ACCESSION   MZ535293
ACCESSION   MZ535295
ACCESSION   MZ535296
ACCESSION   MZ535297
ACCESSION   MZ535299
ACCESSION   MZ535300
ACCESSION   MZ535302
ACCESSION   MZ535303
ACCESSION   MZ535304
ACCESSION   MZ535307
ACCESSION   MZ535309
ACCESSION   MZ535311
ACCESSION   MZ535312
ACCESSION   MZ535313
ACCESSION   MZ535314
ACCESSION   MZ535315
ACCESSION   MZ535316
ACCESSION   MZ535317
ACCESSION   MZ535318
ACCESSION   MZ535320
ACCESSION   MZ535321
ACCESSION   MZ535324
ACCESSION   MZ535325
ACCESSION   MZ535327
ACCESSION   MZ535329
ACCESSION   MZ535332
ACCESSION   MZ535334
ACCESSION   MZ535335
ACCESSION   MZ535336
ACCESSION   MZ535337
ACCESSION   MZ535339
ACCESSION   MZ535340
ACCESSION   MZ535342
ACCESSION   MZ535344
ACCESSION   MZ535348
ACCESSION   MZ535353
ACCESSION   MZ535354
ACCESSION   MZ535355
ACCESSION   MZ535356
ACCESSION   MZ535357
ACCESSION   MZ535358
ACCESSION   MZ535361
ACCESSION   MZ535362
ACCESSION   MZ535364
ACCESSION   MZ535368
ACCESSION   MZ535370
ACCESSION   MZ535372
ACCESSION   MZ535374
ACCESSION   MZ535379
ACCESSION   MZ535380
ACCESSION   MZ535384
ACCESSION   MZ535386
ACCESSION   MZ535387
ACCESSION   MZ535390
ACCESSION   MZ535392
ACCESSION   MZ535393
ACCESSION   MZ535394
ACCESSION   MZ535396
ACCESSION   MZ535398
ACCESSION   MZ535403
ACCESSION   MZ535406
ACCESSION   MZ535409
ACCESSION   MZ535411
ACCESSION   MZ535419
ACCESSION   MZ535421
ACCESSION   MZ535422
ACCESSION   MZ535425
ACCESSION   MZ535427
ACCESSION   MZ535428
ACCESSION   MZ535434
ACCESSION   MZ535441
ACCESSION   MZ535444
ACCESSION   MZ535445
ACCESSION   MZ535447
ACCESSION   MZ535448
ACCESSION   MZ535451
ACCESSION   MZ535457
ACCESSION   MZ535460
ACCESSION   MZ535461
ACCESSION   MZ535462
ACCESSION   MZ535463
ACCESSION   MZ535464
ACCESSION   MZ535466
ACCESSION   MZ535467
ACCESSION   MZ535471
ACCESSION   MZ535472
ACCESSION   MZ535476
ACCESSION   MZ535480
ACCESSION   MZ535481
ACCESSION   MZ535485
ACCESSION   MZ535486
ACCESSION   MZ535488
ACCESSION   MZ535489
ACCESSION   MZ535490
ACCESSION   MZ535493
ACCESSION   MZ535499
ACCESSION   MZ535500
ACCESSION   MZ535501
ACCESSION   MZ535504
ACCESSION   MZ535507
ACCESSION   MZ535508
ACCESSION   MZ535512
ACCESSION   MZ535513
ACCESSION   MZ535518
ACCESSION   MZ535519
ACCESSION   MZ535521
ACCESSION   MZ535527
ACCESSION   MZ535531
ACCESSION   MZ535533
ACCESSION   MZ535534
ACCESSION   MZ535535
ACCESSION   MZ535536
ACCESSION   MZ535539
ACCESSION   MZ535540
ACCESSION   MZ535543
ACCESSION   MZ535544
ACCESSION   MZ535545
ACCESSION   MZ535547
ACCESSION   MZ535550
ACCESSION   MZ535552
ACCESSION   MZ535553
ACCESSION   MZ535554
ACCESSION   MZ535555
ACCESSION   MZ535557
ACCESSION   MZ535561
ACCESSION   MZ535568
ACCESSION   MZ535569
ACCESSION   MZ535570
ACCESSION   MZ535573
ACCESSION   MZ535574
ACCESSION   MZ535578
ACCESSION   MZ535580
ACCESSION   MZ535584
ACCESSION   MZ535590
ACCESSION   MZ535591
ACCESSION   MZ535592
ACCESSION   MZ535594
ACCESSION   MZ535596
ACCESSION   MZ535599
ACCESSION   MZ535605
ACCESSION   MZ535611
ACCESSION   MZ535612
ACCESSION   MZ535613
ACCESSION   MZ535616
ACCESSION   MZ535622
ACCESSION   MZ535623
ACCESSION   MZ535624
ACCESSION   MZ535626
ACCESSION   MZ535629
ACCESSION   MZ535630
ACCESSION   MZ535633
ACCESSION   MZ535635
ACCESSION   MZ535636
ACCESSION   MZ535637
ACCESSION   MZ535639
ACCESSION   MZ535643
ACCESSION   MZ535648
ACCESSION   MZ535649
ACCESSION   MZ535654
ACCESSION   MZ535656
ACCESSION   MZ535657
ACCESSION   MZ535658
ACCESSION   MZ535663
ACCESSION   MZ535666
ACCESSION   MZ535667
ACCESSION   MZ535668
ACCESSION   MZ535672
ACCESSION   MZ535673
ACCESSION   MZ535674
ACCESSION   MZ535677
ACCESSION   MZ535678
ACCESSION   MZ535679
ACCESSION   MZ535686
ACCESSION   MZ535687
ACCESSION   MZ535688
ACCESSION   MZ535689
ACCESSION   MZ535690
ACCESSION   MZ535691
ACCESSION   MZ535692
ACCESSION   MZ535693
ACCESSION   MZ535695
ACCESSION   MZ535698
ACCESSION   MZ535699
ACCESSION   MZ535701
ACCESSION   MZ535702
ACCESSION   MZ535705
ACCESSION   MZ535706
ACCESSION   MZ535707
ACCESSION   MZ535709
ACCESSION   MZ535710
ACCESSION   MZ535711
ACCESSION   MZ535713
ACCESSION   MZ535714
ACCESSION   MZ535715
ACCESSION   MZ535718
ACCESSION   MZ535719
ACCESSION   MZ535720
ACCESSION   MZ535723
ACCESSION   MZ535730
ACCESSION   MZ535733
ACCESSION   MZ535737
ACCESSION   MZ535738
ACCESSION   MZ535739
ACCESSION   MZ535741
ACCESSION   MZ535743
ACCESSION   MZ535746
ACCESSION   MZ535748
ACCESSION   MZ535750
ACCESSION   MZ535752
ACCESSION   MZ535753
ACCESSION   MZ535754
ACCESSION   MZ535756
ACCESSION   MZ535757
ACCESSION   MZ535758
ACCESSION   MZ535760
ACCESSION   MZ535766
ACCESSION   MZ535767
ACCESSION   MZ535769
ACCESSION   MZ535772
ACCESSION   MZ535773
ACCESSION   MZ535774
ACCESSION   MZ535779
ACCESSION   MZ535780
ACCESSION   MZ535781
ACCESSION   MZ535782
ACCESSION   MZ535788
ACCESSION   MZ535791
ACCESSION   MZ535799
ACCESSION   MZ535802
ACCESSION   MZ535803
ACCESSION   MZ535804
ACCESSION   MZ535805
ACCESSION   MZ535807
ACCESSION   MZ535809
ACCESSION   MZ535820
ACCESSION   MZ535823
ACCESSION   MZ535824
ACCESSION   MZ535828
ACCESSION   MZ535829
ACCESSION   MZ535830
ACCESSION   MZ535831
ACCESSION   MZ535833
ACCESSION   MZ535834
ACCESSION   MZ535839
ACCESSION   MZ535841
ACCESSION   MZ535842
ACCESSION   MZ535845
ACCESSION   MZ535848
ACCESSION   MZ535849
ACCESSION   MZ535851
ACCESSION   MZ535855
ACCESSION   MZ535857
ACCESSION   MZ535862
ACCESSION   MZ535863
ACCESSION   MZ535864
ACCESSION   MZ535866
ACCESSION   MZ535868
ACCESSION   MZ535869
ACCESSION   MZ535872
ACCESSION   MZ535873
ACCESSION   MZ535875
ACCESSION   MZ535879
ACCESSION   MZ535882
ACCESSION   MZ535883
ACCESSION   MZ535888
ACCESSION   MZ535890
ACCESSION   MZ535893
ACCESSION   MZ535894
ACCESSION   MZ535896
ACCESSION   MZ535898
ACCESSION   MZ535899
ACCESSION   MZ535902
ACCESSION   MZ535906
ACCESSION   MZ535908
ACCESSION   MZ535909
ACCESSION   MZ535910
ACCESSION   MZ535912
ACCESSION   MZ535913
ACCESSION   MZ535919
ACCESSION   MZ535921
ACCESSION   MZ535923
ACCESSION   MZ535924
ACCESSION   MZ535925
ACCESSION   MZ535927
ACCESSION   MZ535929
ACCESSION   MZ535930
ACCESSION   MZ535932
ACCESSION   MZ535938
ACCESSION   MZ535939
ACCESSION   MZ535940
ACCESSION   MZ535942
ACCESSION   MZ535943
ACCESSION   MZ535947
ACCESSION   MZ535948
ACCESSION   MZ535949
ACCESSION   MZ535951
ACCESSION   MZ535954
ACCESSION   MZ535957
ACCESSION   MZ535960
ACCESSION   MZ535962
ACCESSION   MZ535964
ACCESSION   MZ535974
ACCESSION   MZ535975
ACCESSION   MZ535976
ACCESSION   MZ535977
ACCESSION   MZ535979
ACCESSION   MZ535980
ACCESSION   MZ535981
ACCESSION   MZ535984
ACCESSION   MZ535988
ACCESSION   MZ535989
ACCESSION   MZ535990
ACCESSION   MZ535994
ACCESSION   MZ535997
ACCESSION   MZ535998
ACCESSION   MZ535999
ACCESSION   MZ536009
ACCESSION   MZ536010
ACCESSION   MZ536011
ACCESSION   MZ536014
ACCESSION   MZ536018
ACCESSION   MZ536020
ACCESSION   MZ536021
ACCESSION   MZ536026
ACCESSION   MZ536027
ACCESSION   MZ536028
ACCESSION   MZ536031
ACCESSION   MZ536035
ACCESSION   MZ536042
ACCESSION   MZ536043
ACCESSION   MZ536048
ACCESSION   MZ536049
ACCESSION   MZ536062
ACCESSION   MZ536063
ACCESSION   MZ536064
ACCESSION   MZ536068
ACCESSION   MZ536072
ACCESSION   MZ536075
ACCESSION   MZ536079
ACCESSION   MZ536081
ACCESSION   MZ536087
ACCESSION   MZ536091
ACCESSION   MZ536092
ACCESSION   MZ536094
ACCESSION   MZ536095
ACCESSION   MZ536096
ACCESSION   MZ536098
ACCESSION   MZ536099
ACCESSION   MZ536100
ACCESSION   MZ536102
ACCESSION   MZ536108
ACCESSION   MZ536109
ACCESSION   MZ536110
ACCESSION   MZ536112
ACCESSION   MZ536115
ACCESSION   MZ536118
ACCESSION   MZ536121
ACCESSION   MZ536122
ACCESSION   MZ536123
ACCESSION   MZ536125
ACCESSION   MZ536127
ACCESSION   MZ536130
ACCESSION   MZ536134
ACCESSION   MZ536137
ACCESSION   MZ536138
ACCESSION   MZ536139
ACCESSION   MZ536142
ACCESSION   MZ536144
ACCESSION   MZ536147
ACCESSION   MZ536148
ACCESSION   MZ536150
ACCESSION   MZ536152
ACCESSION   MZ536154
ACCESSION   MZ536155
ACCESSION   MZ536160
ACCESSION   MZ536164
ACCESSION   MZ536165
ACCESSION   MZ536166
ACCESSION   MZ536167
ACCESSION   MZ536169
ACCESSION   MZ536174
ACCESSION   MZ536175
ACCESSION   MZ536177
ACCESSION   MZ536180
ACCESSION   MZ536183
ACCESSION   MZ536184
ACCESSION   MZ536187
ACCESSION   MZ536188
ACCESSION   MZ536189
ACCESSION   MZ536191
ACCESSION   MZ536196
ACCESSION   MZ536198
ACCESSION   MZ536204
ACCESSION   MZ536205
ACCESSION   MZ536311
ACCESSION   MZ536556
ACCESSION   MZ537290
ACCESSION   MZ537296
ACCESSION   MZ537300
ACCESSION   MZ537302
ACCESSION   MZ537307
ACCESSION   MZ537309
ACCESSION   MZ537311
ACCESSION   MZ537312
ACCESSION   MZ537313
ACCESSION   MZ537314
ACCESSION   MZ537315
ACCESSION   MZ537317
ACCESSION   MZ537318
ACCESSION   MZ537323
ACCESSION   MZ537325
ACCESSION   MZ537858
ACCESSION   MZ537860
ACCESSION   MZ537863
ACCESSION   MZ537869
ACCESSION   MZ537871
ACCESSION   MZ537872
ACCESSION   MZ537874
ACCESSION   MZ537876
ACCESSION   MZ537887
ACCESSION   MZ537890
ACCESSION   MZ537896
ACCESSION   MZ537911
ACCESSION   MZ537919
ACCESSION   MZ537921
ACCESSION   MZ537935
ACCESSION   MZ537936
ACCESSION   MZ537943
ACCESSION   MZ537957
ACCESSION   MZ537965
ACCESSION   MZ537966
ACCESSION   MZ537968
ACCESSION   MZ537971
ACCESSION   MZ537973
ACCESSION   MZ537974
ACCESSION   MZ537975
ACCESSION   MZ537977
ACCESSION   MZ537990
ACCESSION   MZ537996
ACCESSION   MZ538010
ACCESSION   MZ538014
ACCESSION   MZ538016
ACCESSION   MZ538021
ACCESSION   MZ538022
ACCESSION   MZ538032
ACCESSION   MZ538040
ACCESSION   MZ538046
ACCESSION   MZ538050
ACCESSION   MZ538056
ACCESSION   MZ538059
ACCESSION   MZ538068
ACCESSION   MZ538069
ACCESSION   MZ538071
ACCESSION   MZ538074
ACCESSION   MZ538075
ACCESSION   MZ538077
ACCESSION   MZ538079
ACCESSION   MZ538082
ACCESSION   MZ538083
ACCESSION   MZ538086
ACCESSION   MZ538089
ACCESSION   MZ538090
ACCESSION   MZ538091
ACCESSION   MZ538094
ACCESSION   MZ538095
ACCESSION   MZ538099
ACCESSION   MZ538100
ACCESSION   MZ538104
ACCESSION   MZ538109
ACCESSION   MZ538113
ACCESSION   MZ538115
ACCESSION   MZ538125
ACCESSION   MZ538133
ACCESSION   MZ538139
ACCESSION   MZ538142
ACCESSION   MZ538145
ACCESSION   MZ538148
ACCESSION   MZ538152
ACCESSION   MZ538156
ACCESSION   MZ538157
ACCESSION   MZ538161
ACCESSION   MZ538163
ACCESSION   MZ538166
ACCESSION   MZ538171
ACCESSION   MZ538172
ACCESSION   MZ538175
ACCESSION   MZ538177
ACCESSION   MZ538179
ACCESSION   MZ538184
ACCESSION   MZ538188
ACCESSION   MZ538189
ACCESSION   MZ538192
ACCESSION   MZ538196
ACCESSION   MZ538200
ACCESSION   MZ538201
ACCESSION   MZ538203
ACCESSION   MZ538205
ACCESSION   MZ538207
ACCESSION   MZ538211
ACCESSION   MZ538214
ACCESSION   MZ538216
ACCESSION   MZ538217
ACCESSION   MZ538218
ACCESSION   MZ538219
ACCESSION   MZ538220
ACCESSION   MZ538221
ACCESSION   MZ538224
ACCESSION   MZ538231
ACCESSION   MZ538233
ACCESSION   MZ538235
ACCESSION   MZ538238
ACCESSION   MZ538239
ACCESSION   MZ538247
ACCESSION   MZ538249
ACCESSION   MZ538256
ACCESSION   MZ538258
ACCESSION   MZ538262
ACCESSION   MZ538264
ACCESSION   MZ538265
ACCESSION   MZ538266
ACCESSION   MZ538272
ACCESSION   MZ538281
ACCESSION   MZ538283
ACCESSION   MZ538284
ACCESSION   MZ538287
ACCESSION   MZ538290
ACCESSION   MZ538297
ACCESSION   MZ538298
ACCESSION   MZ538304
ACCESSION   MZ538305
ACCESSION   MZ538308
ACCESSION   MZ538309
ACCESSION   MZ538310
ACCESSION   MZ538318
ACCESSION   MZ538320
ACCESSION   MZ538324
ACCESSION   MZ538328
ACCESSION   MZ538332
ACCESSION   MZ538334
ACCESSION   MZ538336
ACCESSION   MZ538338
ACCESSION   MZ538342
ACCESSION   MZ538343
ACCESSION   MZ538344
ACCESSION   MZ538348
ACCESSION   MZ538364
ACCESSION   MZ538371
ACCESSION   MZ538380
ACCESSION   MZ538385
ACCESSION   MZ538390
ACCESSION   MZ538394
ACCESSION   MZ538397
ACCESSION   MZ538401
ACCESSION   MZ538403
ACCESSION   MZ538404
ACCESSION   MZ538410
ACCESSION   MZ538415
ACCESSION   MZ538416
ACCESSION   MZ538417
ACCESSION   MZ538421
ACCESSION   MZ538428
ACCESSION   MZ538429
ACCESSION   MZ538436
ACCESSION   MZ538437
ACCESSION   MZ538438
ACCESSION   MZ538441
ACCESSION   MZ538442
ACCESSION   MZ538444
ACCESSION   MZ538447
ACCESSION   MZ538448
ACCESSION   MZ538602
ACCESSION   MZ538674
ACCESSION   MZ538746
ACCESSION   MZ538790
ACCESSION   MZ538796
ACCESSION   MZ538798
ACCESSION   MZ538799
ACCESSION   MZ538805
ACCESSION   MZ538806
ACCESSION   MZ538808
ACCESSION   MZ538810
ACCESSION   MZ538814
ACCESSION   MZ538833
ACCESSION   MZ538838
ACCESSION   MZ539057
ACCESSION   MZ539358
ACCESSION   MZ539364
ACCESSION   MZ539411
ACCESSION   MZ539422
ACCESSION   MZ539994
ACCESSION   MZ539996
ACCESSION   MZ539997
ACCESSION   MZ539998
ACCESSION   MZ539999
ACCESSION   MZ540000
ACCESSION   MZ540001
ACCESSION   MZ540002
ACCESSION   MZ540003
ACCESSION   MZ540004
ACCESSION   MZ542424
ACCESSION   MZ542744
ACCESSION   MZ542747
ACCESSION   MZ542762
ACCESSION   MZ544648
ACCESSION   MZ544652
ACCESSION   MZ544655
ACCESSION   MZ544658
ACCESSION   MZ544659
ACCESSION   MZ544661
ACCESSION   MZ544662
ACCESSION   MZ544666
ACCESSION   MZ544671
ACCESSION   MZ544674
ACCESSION   MZ544677
ACCESSION   MZ544678
ACCESSION   MZ544681
ACCESSION   MZ544687
ACCESSION   MZ544691
ACCESSION   MZ544697
ACCESSION   MZ544698
ACCESSION   MZ544699
ACCESSION   MZ544701
ACCESSION   MZ544702
ACCESSION   MZ544703
ACCESSION   MZ544704
ACCESSION   MZ544707
ACCESSION   MZ544709
ACCESSION   MZ544711
ACCESSION   MZ544712
ACCESSION   MZ544713
ACCESSION   MZ544743
ACCESSION   MZ544746
ACCESSION   MZ544747
ACCESSION   MZ544750
ACCESSION   MZ544753
ACCESSION   MZ544754
ACCESSION   MZ544759
ACCESSION   MZ544770
ACCESSION   MZ553937
ACCESSION   MZ553946
ACCESSION   MZ553951
ACCESSION   MZ553955
ACCESSION   MZ553959
ACCESSION   MZ553960
ACCESSION   MZ553962
ACCESSION   MZ553965
ACCESSION   MZ553968
ACCESSION   MZ553970
ACCESSION   MZ553974
ACCESSION   MZ553978
ACCESSION   MZ553979
ACCESSION   MZ553985
ACCESSION   MZ553990
ACCESSION   MZ553993
ACCESSION   MZ554001
ACCESSION   MZ554002
ACCESSION   MZ554005
ACCESSION   MZ554010
ACCESSION   MZ554011
ACCESSION   MZ554014
ACCESSION   MZ554018
ACCESSION   MZ554019
ACCESSION   MZ554021
ACCESSION   MZ554029
ACCESSION   MZ554033
ACCESSION   MZ554034
ACCESSION   MZ554038
ACCESSION   MZ554040
ACCESSION   MZ554042
ACCESSION   MZ554043
ACCESSION   MZ554049
ACCESSION   MZ554052
ACCESSION   MZ554054
ACCESSION   MZ554056
ACCESSION   MZ554057
ACCESSION   MZ554060
ACCESSION   MZ554064
ACCESSION   MZ554065
ACCESSION   MZ554071
ACCESSION   MZ554075
ACCESSION   MZ554078
ACCESSION   MZ554079
ACCESSION   MZ554082
ACCESSION   MZ554086
ACCESSION   MZ554091
ACCESSION   MZ554094
ACCESSION   MZ554097
ACCESSION   MZ554100
ACCESSION   MZ554102
ACCESSION   MZ554110
ACCESSION   MZ554111
ACCESSION   MZ554113
ACCESSION   MZ554115
ACCESSION   MZ554116
ACCESSION   MZ554117
ACCESSION   MZ554118
ACCESSION   MZ554120
ACCESSION   MZ554127
ACCESSION   MZ554128
ACCESSION   MZ554131
ACCESSION   MZ554133
ACCESSION   MZ554135
ACCESSION   MZ554136
ACCESSION   MZ554139
ACCESSION   MZ554140
ACCESSION   MZ554143
ACCESSION   MZ554145
ACCESSION   MZ554146
ACCESSION   MZ554148
ACCESSION   MZ554151
ACCESSION   MZ554152
ACCESSION   MZ554153
ACCESSION   MZ554157
ACCESSION   MZ554158
ACCESSION   MZ554159
ACCESSION   MZ554173
ACCESSION   MZ554177
ACCESSION   MZ554181
ACCESSION   MZ554186
ACCESSION   MZ554193
ACCESSION   MZ554199
ACCESSION   MZ554200
ACCESSION   MZ554201
ACCESSION   MZ554202
ACCESSION   MZ554205
ACCESSION   MZ554208
ACCESSION   MZ554210
ACCESSION   MZ554214
ACCESSION   MZ554215
ACCESSION   MZ554218
ACCESSION   MZ554220
ACCESSION   MZ554221
ACCESSION   MZ554223
ACCESSION   MZ554224
ACCESSION   MZ554228
ACCESSION   MZ554229
ACCESSION   MZ554232
ACCESSION   MZ554233
ACCESSION   MZ554236
ACCESSION   MZ554237
ACCESSION   MZ554238
ACCESSION   MZ554249
ACCESSION   MZ554252
ACCESSION   MZ554253
ACCESSION   MZ554254
ACCESSION   MZ554263
ACCESSION   MZ554265
ACCESSION   MZ554266
ACCESSION   MZ554267
ACCESSION   MZ554268
ACCESSION   MZ554269
ACCESSION   MZ554270
ACCESSION   MZ554271
ACCESSION   MZ554272
ACCESSION   MZ554273
ACCESSION   MZ554275
ACCESSION   MZ554282
ACCESSION   MZ554285
ACCESSION   MZ554289
ACCESSION   MZ554290
ACCESSION   MZ554298
ACCESSION   MZ554300
ACCESSION   MZ554301
ACCESSION   MZ554303
ACCESSION   MZ554305
ACCESSION   MZ554307
ACCESSION   MZ554309
ACCESSION   MZ554310
ACCESSION   MZ554312
ACCESSION   MZ554314
ACCESSION   MZ554315
ACCESSION   MZ554316
ACCESSION   MZ554320
ACCESSION   MZ554321
ACCESSION   MZ554322
ACCESSION   MZ554323
ACCESSION   MZ554324
ACCESSION   MZ554325
ACCESSION   MZ554329
ACCESSION   MZ554330
ACCESSION   MZ554331
ACCESSION   MZ554332
ACCESSION   MZ554335
ACCESSION   MZ554341
ACCESSION   MZ554342
ACCESSION   MZ554349
ACCESSION   MZ554352
ACCESSION   MZ554356
ACCESSION   MZ554361
ACCESSION   MZ554362
ACCESSION   MZ554363
ACCESSION   MZ554364
ACCESSION   MZ554366
ACCESSION   MZ554369
ACCESSION   MZ554370
ACCESSION   MZ554371
ACCESSION   MZ554373
ACCESSION   MZ554374
ACCESSION   MZ554379
ACCESSION   MZ554380
ACCESSION   MZ554389
ACCESSION   MZ554395
ACCESSION   MZ554398
ACCESSION   MZ554399
ACCESSION   MZ554404
ACCESSION   MZ554406
ACCESSION   MZ554407
ACCESSION   MZ554411
ACCESSION   MZ554413
ACCESSION   MZ554416
ACCESSION   MZ554418
ACCESSION   MZ554422
ACCESSION   MZ554432
ACCESSION   MZ554433
ACCESSION   MZ554434
ACCESSION   MZ554436
ACCESSION   MZ554439
ACCESSION   MZ554440
ACCESSION   MZ554441
ACCESSION   MZ554446
ACCESSION   MZ554448
ACCESSION   MZ554449
ACCESSION   MZ554452
ACCESSION   MZ554454
ACCESSION   MZ554455
ACCESSION   MZ554457
ACCESSION   MZ554461
ACCESSION   MZ554468
ACCESSION   MZ554469
ACCESSION   MZ554470
ACCESSION   MZ554471
ACCESSION   MZ554475
ACCESSION   MZ554476
ACCESSION   MZ554479
ACCESSION   MZ554480
ACCESSION   MZ554482
ACCESSION   MZ554484
ACCESSION   MZ554487
ACCESSION   MZ554489
ACCESSION   MZ554491
ACCESSION   MZ554494
ACCESSION   MZ554506
ACCESSION   MZ554508
ACCESSION   MZ554509
ACCESSION   MZ554514
ACCESSION   MZ554516
ACCESSION   MZ554518
ACCESSION   MZ554519
ACCESSION   MZ554525
ACCESSION   MZ554526
ACCESSION   MZ554528
ACCESSION   MZ554530
ACCESSION   MZ554535
ACCESSION   MZ554536
ACCESSION   MZ554537
ACCESSION   MZ554538
ACCESSION   MZ554539
ACCESSION   MZ554542
ACCESSION   MZ554544
ACCESSION   MZ554546
ACCESSION   MZ554547
ACCESSION   MZ554548
ACCESSION   MZ554549
ACCESSION   MZ554551
ACCESSION   MZ554553
ACCESSION   MZ554557
ACCESSION   MZ554559
ACCESSION   MZ554561
ACCESSION   MZ554570
ACCESSION   MZ554572
ACCESSION   MZ554575
ACCESSION   MZ554581
ACCESSION   MZ554588
ACCESSION   MZ554592
ACCESSION   MZ554604
ACCESSION   MZ554615
ACCESSION   MZ554629
ACCESSION   MZ554631
ACCESSION   MZ554642
ACCESSION   MZ554643
ACCESSION   MZ554649
ACCESSION   MZ554650
ACCESSION   MZ554674
ACCESSION   MZ554680
ACCESSION   MZ554689
ACCESSION   MZ554709
ACCESSION   MZ554711
ACCESSION   MZ554720
ACCESSION   MZ554722
ACCESSION   MZ554723
ACCESSION   MZ554726
ACCESSION   MZ554741
ACCESSION   MZ554744
ACCESSION   MZ554750
ACCESSION   MZ554753
ACCESSION   MZ554754
ACCESSION   MZ554755
ACCESSION   MZ554764
ACCESSION   MZ554769
ACCESSION   MZ554772
ACCESSION   MZ554780
ACCESSION   MZ554781
ACCESSION   MZ554782
ACCESSION   MZ554784
ACCESSION   MZ554790
ACCESSION   MZ554791
ACCESSION   MZ554794
ACCESSION   MZ554795
ACCESSION   MZ554798
ACCESSION   MZ554801
ACCESSION   MZ554805
ACCESSION   MZ554806
ACCESSION   MZ554807
ACCESSION   MZ554809
ACCESSION   MZ554811
ACCESSION   MZ554816
ACCESSION   MZ554824
ACCESSION   MZ554828
ACCESSION   MZ554830
ACCESSION   MZ554831
ACCESSION   MZ554837
ACCESSION   MZ554845
ACCESSION   MZ554860
ACCESSION   MZ554902
ACCESSION   MZ554912
ACCESSION   MZ554915
ACCESSION   MZ554916
ACCESSION   MZ554917
ACCESSION   MZ554918
ACCESSION   MZ554919
ACCESSION   MZ554920
ACCESSION   MZ554929
ACCESSION   MZ554934
ACCESSION   MZ554935
ACCESSION   MZ554943
ACCESSION   MZ554948
ACCESSION   MZ554950
ACCESSION   MZ554954
ACCESSION   MZ554961
ACCESSION   MZ554963
ACCESSION   MZ554976
ACCESSION   MZ554978
ACCESSION   MZ554987
ACCESSION   MZ554988
ACCESSION   MZ554989
ACCESSION   MZ554994
ACCESSION   MZ554997
ACCESSION   MZ554998
ACCESSION   MZ555005
ACCESSION   MZ555027
ACCESSION   MZ555031
ACCESSION   MZ555036
ACCESSION   MZ555050
ACCESSION   MZ555051
ACCESSION   MZ555055
ACCESSION   MZ555057
ACCESSION   MZ555062
ACCESSION   MZ555064
ACCESSION   MZ555065
ACCESSION   MZ555068
ACCESSION   MZ555070
ACCESSION   MZ555072
ACCESSION   MZ555083
ACCESSION   MZ555091
ACCESSION   MZ555092
ACCESSION   MZ555096
ACCESSION   MZ555097
ACCESSION   MZ555098
ACCESSION   MZ555099
ACCESSION   MZ555100
ACCESSION   MZ555108
ACCESSION   MZ555109
ACCESSION   MZ555110
ACCESSION   MZ555117
ACCESSION   MZ555122
ACCESSION   MZ555123
ACCESSION   MZ555126
ACCESSION   MZ555131
ACCESSION   MZ555133
ACCESSION   MZ555138
ACCESSION   MZ555140
ACCESSION   MZ555143
ACCESSION   MZ555148
ACCESSION   MZ555155
ACCESSION   MZ555160
ACCESSION   MZ555166
ACCESSION   MZ555168
ACCESSION   MZ555172
ACCESSION   MZ555177
ACCESSION   MZ555184
ACCESSION   MZ555185
ACCESSION   MZ555189
ACCESSION   MZ555190
ACCESSION   MZ555191
ACCESSION   MZ555192
ACCESSION   MZ555194
ACCESSION   MZ555195
ACCESSION   MZ555197
ACCESSION   MZ555200
ACCESSION   MZ555206
ACCESSION   MZ555210
ACCESSION   MZ555217
ACCESSION   MZ555219
ACCESSION   MZ555222
ACCESSION   MZ555224
ACCESSION   MZ555225
ACCESSION   MZ555229
ACCESSION   MZ555233
ACCESSION   MZ555234
ACCESSION   MZ555237
ACCESSION   MZ555247
ACCESSION   MZ555250
ACCESSION   MZ555251
ACCESSION   MZ555253
ACCESSION   MZ555254
ACCESSION   MZ555255
ACCESSION   MZ555256
ACCESSION   MZ555259
ACCESSION   MZ555260
ACCESSION   MZ555264
ACCESSION   MZ555272
ACCESSION   MZ555277
ACCESSION   MZ555285
ACCESSION   MZ555290
ACCESSION   MZ555292
ACCESSION   MZ555294
ACCESSION   MZ555295
ACCESSION   MZ555301
ACCESSION   MZ555303
ACCESSION   MZ555304
ACCESSION   MZ555306
ACCESSION   MZ555307
ACCESSION   MZ555308
ACCESSION   MZ555309
ACCESSION   MZ555315
ACCESSION   MZ555316
ACCESSION   MZ555318
ACCESSION   MZ555319
ACCESSION   MZ555320
ACCESSION   MZ555322
ACCESSION   MZ555326
ACCESSION   MZ555331
ACCESSION   MZ555332
ACCESSION   MZ555338
ACCESSION   MZ555339
ACCESSION   MZ555340
ACCESSION   MZ555344
ACCESSION   MZ555346
ACCESSION   MZ555347
ACCESSION   MZ555355
ACCESSION   MZ555357
ACCESSION   MZ555361
ACCESSION   MZ555362
ACCESSION   MZ555365
ACCESSION   MZ555368
ACCESSION   MZ555369
ACCESSION   MZ555371
ACCESSION   MZ555373
ACCESSION   MZ555378
ACCESSION   MZ555383
ACCESSION   MZ555384
ACCESSION   MZ555389
ACCESSION   MZ555393
ACCESSION   MZ555403
ACCESSION   MZ555405
ACCESSION   MZ555407
ACCESSION   MZ555413
ACCESSION   MZ555416
ACCESSION   MZ555418
ACCESSION   MZ555422
ACCESSION   MZ555423
ACCESSION   MZ555424
ACCESSION   MZ555426
ACCESSION   MZ555429
ACCESSION   MZ555432
ACCESSION   MZ555436
ACCESSION   MZ555442
ACCESSION   MZ555453
ACCESSION   MZ555456
ACCESSION   MZ555457
ACCESSION   MZ555458
ACCESSION   MZ555459
ACCESSION   MZ555460
ACCESSION   MZ555462
ACCESSION   MZ555463
ACCESSION   MZ555467
ACCESSION   MZ555920
ACCESSION   MZ555936
ACCESSION   MZ555945
ACCESSION   MZ557481
ACCESSION   MZ557483
ACCESSION   MZ558053
ACCESSION   MZ558286
ACCESSION   MZ558298
ACCESSION   MZ560771
ACCESSION   MZ560775
ACCESSION   MZ560778
ACCESSION   MZ560948
ACCESSION   MZ560950
ACCESSION   MZ560952
ACCESSION   MZ560953
ACCESSION   MZ560959
ACCESSION   MZ560960
ACCESSION   MZ560961
ACCESSION   MZ560962
ACCESSION   MZ564412
ACCESSION   MZ564419
ACCESSION   MZ565681
ACCESSION   MZ565686
ACCESSION   MZ565692
ACCESSION   MZ565693
ACCESSION   MZ565696
ACCESSION   MZ565710
ACCESSION   MZ565711
ACCESSION   MZ565722
ACCESSION   MZ565734
ACCESSION   MZ565736
ACCESSION   MZ565740
ACCESSION   MZ565741
ACCESSION   MZ565742
ACCESSION   MZ565743
ACCESSION   MZ565755
ACCESSION   MZ565760
ACCESSION   MZ565763
ACCESSION   MW750027
ACCESSION   MW750080
ACCESSION   MW891208
ACCESSION   MW966801
ACCESSION   MZ072282
ACCESSION   MZ072348
ACCESSION   MZ100817
ACCESSION   MZ101179
ACCESSION   MZ163709
ACCESSION   MZ164333
ACCESSION   MZ170136
ACCESSION   MZ171859
ACCESSION   MZ172005
ACCESSION   MZ171713
ACCESSION   MZ179325
ACCESSION   MZ184564
ACCESSION   MZ185385
ACCESSION   MZ185655
ACCESSION   MZ185717
ACCESSION   MZ186135
ACCESSION   MZ186546
ACCESSION   MZ186672
ACCESSION   MZ186872
ACCESSION   MZ187281
ACCESSION   MZ187782
ACCESSION   MZ199118
ACCESSION   MZ201600
ACCESSION   MZ201630
ACCESSION   MZ201805
ACCESSION   MZ213085
ACCESSION   MZ215151
ACCESSION   MZ228037
ACCESSION   MZ228135
ACCESSION   MZ228366
ACCESSION   MZ229038
ACCESSION   MZ232638
ACCESSION   MZ231763
ACCESSION   MZ231856
ACCESSION   MZ233752
ACCESSION   MZ237770
ACCESSION   MZ237961
ACCESSION   MZ239990
ACCESSION   MZ242165
ACCESSION   MZ244443
ACCESSION   MZ252571
ACCESSION   MZ252572
ACCESSION   MZ252613
ACCESSION   MZ252671
ACCESSION   MZ252828
ACCESSION   MZ252829
ACCESSION   MZ253087
ACCESSION   MZ253480
ACCESSION   MZ253657
ACCESSION   MZ254548
ACCESSION   MZ269770
ACCESSION   MZ270942
ACCESSION   MZ278889
ACCESSION   MZ278898
ACCESSION   MZ279324
ACCESSION   MZ285082
ACCESSION   MZ285083
ACCESSION   MZ281023
ACCESSION   MZ281157
ACCESSION   MZ281816
ACCESSION   MZ282583
ACCESSION   MZ282912
ACCESSION   MZ283096
ACCESSION   MZ283448
ACCESSION   MZ283515
ACCESSION   MZ283582
ACCESSION   MZ283800
ACCESSION   MZ283964
ACCESSION   MZ284033
ACCESSION   MZ284092
ACCESSION   MZ286753
ACCESSION   MZ291125
ACCESSION   MZ291315
ACCESSION   MZ293641
ACCESSION   MZ293901
ACCESSION   MZ294006
ACCESSION   MZ294057
ACCESSION   MZ294138
ACCESSION   MZ294221
ACCESSION   MZ294448
ACCESSION   MZ297238
ACCESSION   MZ306374
ACCESSION   MZ306398
ACCESSION   MZ306939
ACCESSION   MZ307617
ACCESSION   MZ307874
ACCESSION   MZ314937
ACCESSION   MZ315123
ACCESSION   MZ315575
ACCESSION   MZ315763
ACCESSION   MZ316073
ACCESSION   MZ318159
ACCESSION   MZ318202
ACCESSION   MZ318426
ACCESSION   MZ319554
ACCESSION   MZ319720
ACCESSION   MZ323773
ACCESSION   MZ325343
ACCESSION   MZ333288
ACCESSION   MZ333389
ACCESSION   MZ337327
ACCESSION   MZ340505
ACCESSION   MZ340526
ACCESSION   MZ340535
ACCESSION   MZ340544
ACCESSION   MZ340546
ACCESSION   MZ342588
ACCESSION   MZ341750
ACCESSION   MZ341840
ACCESSION   MZ342062
ACCESSION   MZ342589
ACCESSION   MZ342268
ACCESSION   MZ349776
ACCESSION   MZ357513
ACCESSION   MZ357535
ACCESSION   MZ363028
ACCESSION   MZ367637
ACCESSION   MZ372546
ACCESSION   MZ376486
ACCESSION   MZ377106
ACCESSION   MZ377107
ACCESSION   MZ377109
ACCESSION   MZ377111
ACCESSION   MZ377434
ACCESSION   MZ377447
ACCESSION   MZ378038
ACCESSION   MZ378046
ACCESSION   MZ385814
ACCESSION   MZ385833
ACCESSION   MZ385871
ACCESSION   MZ385931
ACCESSION   MZ385982
ACCESSION   MZ386473
ACCESSION   MZ386017
ACCESSION   MZ386113
ACCESSION   MZ394270
ACCESSION   MZ396559
ACCESSION   MZ397171
ACCESSION   MZ397911
ACCESSION   MZ401449
ACCESSION   MZ401459
ACCESSION   MZ401460
ACCESSION   MZ401465
ACCESSION   MZ401494
ACCESSION   MZ401504
ACCESSION   MZ411803
ACCESSION   MZ411813
ACCESSION   MZ411886
ACCESSION   MZ412056
ACCESSION   MZ412157
ACCESSION   MZ413530
ACCESSION   MZ413608
ACCESSION   MZ414234
ACCESSION   MZ414596
ACCESSION   MZ414686
ACCESSION   MZ415787
ACCESSION   MZ416208
ACCESSION   MZ434515
ACCESSION   MZ434666
ACCESSION   MZ434919
ACCESSION   MZ440974
ACCESSION   MZ441002
ACCESSION   MZ441036
ACCESSION   MZ450737
ACCESSION   MZ471888
ACCESSION   MZ477996
ACCESSION   MZ478001
ACCESSION   MZ478013
ACCESSION   MZ481924
ACCESSION   MZ481925
ACCESSION   MZ491344
ACCESSION   MZ491362
ACCESSION   MZ491377
ACCESSION   MZ491467
ACCESSION   MZ491475
ACCESSION   MZ491514
ACCESSION   MZ491525
ACCESSION   MZ491625
ACCESSION   MZ491686
ACCESSION   MZ491697
ACCESSION   MZ491704
ACCESSION   MZ491734
ACCESSION   MZ491740
ACCESSION   MZ491783
ACCESSION   MZ492053
ACCESSION   MZ492058
ACCESSION   MZ492080
ACCESSION   MZ492122
ACCESSION   MZ492192
ACCESSION   MZ492225
ACCESSION   MZ492234
ACCESSION   MZ492267
ACCESSION   MZ492290
ACCESSION   MZ493410
ACCESSION   MZ493428
ACCESSION   MZ493484
ACCESSION   MZ493614
ACCESSION   MZ493630
ACCESSION   MZ494099
ACCESSION   MZ505746
ACCESSION   MZ505747
ACCESSION   MZ506000
ACCESSION   MZ506009
ACCESSION   MZ506010
ACCESSION   MZ506266
ACCESSION   MZ506269
ACCESSION   MZ506295
ACCESSION   MZ506308
ACCESSION   MZ506325
ACCESSION   MZ506335
ACCESSION   MZ506336
ACCESSION   MZ509271
ACCESSION   MZ511524
ACCESSION   MZ511539
ACCESSION   MZ511541
ACCESSION   MZ511592
ACCESSION   MZ511602
ACCESSION   MZ511608
ACCESSION   MZ511630
ACCESSION   MZ511635
ACCESSION   MZ511644
ACCESSION   MZ512979
ACCESSION   MZ513703
ACCESSION   MZ513841
ACCESSION   MZ513864
ACCESSION   MZ514077
ACCESSION   MZ518396
ACCESSION   MZ518413
ACCESSION   MZ518469
ACCESSION   MZ518484
ACCESSION   MZ518547
ACCESSION   MZ518550
ACCESSION   MZ518578
ACCESSION   MZ518612
ACCESSION   MZ518629
ACCESSION   MZ518732
ACCESSION   MZ518757
ACCESSION   MZ518770
ACCESSION   MZ519558
ACCESSION   MZ519592
ACCESSION   MZ519649
ACCESSION   MZ530919
ACCESSION   MZ530981
ACCESSION   MZ530984
ACCESSION   MZ530994
ACCESSION   MZ531067
ACCESSION   MZ531102
ACCESSION   MZ531119
ACCESSION   MZ529954
ACCESSION   MZ529966
ACCESSION   MZ531142
ACCESSION   MZ529981
ACCESSION   MZ529988
ACCESSION   MZ531176
ACCESSION   MZ531177
ACCESSION   MZ531233
ACCESSION   MZ531325
ACCESSION   MZ531362
ACCESSION   MZ531386
ACCESSION   MZ531402
ACCESSION   MZ531447
ACCESSION   MZ531495
ACCESSION   MZ531507
ACCESSION   MZ531526
ACCESSION   MZ531528
ACCESSION   MZ531546
ACCESSION   MZ531554
ACCESSION   MZ530055
ACCESSION   MZ530058
ACCESSION   MZ530067
ACCESSION   MZ530072
ACCESSION   MZ531670
ACCESSION   MZ531699
ACCESSION   MZ530098
ACCESSION   MZ531720
ACCESSION   MZ530130
ACCESSION   MZ530172
ACCESSION   MZ530176
ACCESSION   MZ530183
ACCESSION   MZ530196
ACCESSION   MZ530217
ACCESSION   MZ530238
ACCESSION   MZ530255
ACCESSION   MZ530283
ACCESSION   MZ530295
ACCESSION   MZ530314
ACCESSION   MZ530359
ACCESSION   MZ530360
ACCESSION   MZ530365
ACCESSION   MZ530386
ACCESSION   MZ530403
ACCESSION   MZ530404
ACCESSION   MZ530405
ACCESSION   MZ530412
ACCESSION   MZ530450
ACCESSION   MZ530452
ACCESSION   MZ530503
ACCESSION   MZ530512
ACCESSION   MZ530519
ACCESSION   MZ530525
ACCESSION   MZ530527
ACCESSION   MZ530544
ACCESSION   MZ530567
ACCESSION   MZ530570
ACCESSION   MZ530575
ACCESSION   MZ530578
ACCESSION   MZ530601
ACCESSION   MZ530615
ACCESSION   MZ530618
ACCESSION   MZ530630
ACCESSION   MZ530639
ACCESSION   MZ530648
ACCESSION   MZ530684
ACCESSION   MZ530689
ACCESSION   MZ530707
ACCESSION   MZ530721
ACCESSION   MZ530740
ACCESSION   MZ530755
ACCESSION   MZ530757
ACCESSION   MZ530794
ACCESSION   MZ530839
ACCESSION   MZ530841
ACCESSION   MZ532209
ACCESSION   MZ532257
ACCESSION   MZ532261
ACCESSION   MZ532266
ACCESSION   MZ532298
ACCESSION   MZ532303
ACCESSION   MZ532324
ACCESSION   MZ532328
ACCESSION   MZ532348
ACCESSION   MZ532357
ACCESSION   MZ532369
ACCESSION   MZ532373
ACCESSION   MZ532380
ACCESSION   MZ532383
ACCESSION   MZ532392
ACCESSION   MZ532396
ACCESSION   MZ532398
ACCESSION   MZ532403
ACCESSION   MZ532404
ACCESSION   MZ532405
ACCESSION   MZ532417
ACCESSION   MZ532432
ACCESSION   MZ532440
ACCESSION   MZ532446
ACCESSION   MZ532456
ACCESSION   MZ532458
ACCESSION   MZ532482
ACCESSION   MZ532485
ACCESSION   MZ532596
ACCESSION   MZ532760
ACCESSION   MZ532839
ACCESSION   MZ532840
ACCESSION   MZ532843
ACCESSION   MZ532851
ACCESSION   MZ532866
ACCESSION   MZ532875
ACCESSION   MZ532880
ACCESSION   MZ532883
ACCESSION   MZ532890
ACCESSION   MZ532897
ACCESSION   MZ532900
ACCESSION   MZ532908
ACCESSION   MZ532911
ACCESSION   MZ532913
ACCESSION   MZ532950
ACCESSION   MZ532959
ACCESSION   MZ532960
ACCESSION   MZ532968
ACCESSION   MZ533124
ACCESSION   MZ533125
ACCESSION   MZ533144
ACCESSION   MZ533148
ACCESSION   MZ533163
ACCESSION   MZ533164
ACCESSION   MZ533166
ACCESSION   MZ533169
ACCESSION   MZ533179
ACCESSION   MZ533183
ACCESSION   MZ533194
ACCESSION   MZ533209
ACCESSION   MZ533211
ACCESSION   MZ533226
ACCESSION   MZ533231
ACCESSION   MZ533237
ACCESSION   MZ533268
ACCESSION   MZ533300
ACCESSION   MZ533317
ACCESSION   MZ533321
ACCESSION   MZ533325
ACCESSION   MZ533332
ACCESSION   MZ533337
ACCESSION   MZ533361
ACCESSION   MZ533367
ACCESSION   MZ533381
ACCESSION   MZ533394
ACCESSION   MZ533395
ACCESSION   MZ533441
ACCESSION   MZ533446
ACCESSION   MZ533480
ACCESSION   MZ533492
ACCESSION   MZ533497
ACCESSION   MZ533509
ACCESSION   MZ533534
ACCESSION   MZ533538
ACCESSION   MZ533547
ACCESSION   MZ533553
ACCESSION   MZ533559
ACCESSION   MZ533584
ACCESSION   MZ534929
ACCESSION   MZ534931
ACCESSION   MZ534957
ACCESSION   MZ534960
ACCESSION   MZ534962
ACCESSION   MZ534970
ACCESSION   MZ534975
ACCESSION   MZ534998
ACCESSION   MZ535001
ACCESSION   MZ535013
ACCESSION   MZ535015
ACCESSION   MZ535022
ACCESSION   MZ535028
ACCESSION   MZ535035
ACCESSION   MZ535042
ACCESSION   MZ535051
ACCESSION   MZ535058
ACCESSION   MZ535060
ACCESSION   MZ535061
ACCESSION   MZ535064
ACCESSION   MZ535099
ACCESSION   MZ535107
ACCESSION   MZ535113
ACCESSION   MZ535117
ACCESSION   MZ535163
ACCESSION   MZ535177
ACCESSION   MZ535187
ACCESSION   MZ535191
ACCESSION   MZ535241
ACCESSION   MZ535252
ACCESSION   MZ535256
ACCESSION   MZ535263
ACCESSION   MZ535276
ACCESSION   MZ535281
ACCESSION   MZ535288
ACCESSION   MZ535294
ACCESSION   MZ535305
ACCESSION   MZ535326
ACCESSION   MZ535333
ACCESSION   MZ535346
ACCESSION   MZ535366
ACCESSION   MZ535389
ACCESSION   MZ535399
ACCESSION   MZ535402
ACCESSION   MZ535404
ACCESSION   MZ535405
ACCESSION   MZ535408
ACCESSION   MZ535415
ACCESSION   MZ535438
ACCESSION   MZ535439
ACCESSION   MZ535454
ACCESSION   MZ535475
ACCESSION   MZ535479
ACCESSION   MZ535487
ACCESSION   MZ535520
ACCESSION   MZ535525
ACCESSION   MZ535528
ACCESSION   MZ535529
ACCESSION   MZ535551
ACCESSION   MZ535559
ACCESSION   MZ535565
ACCESSION   MZ535581
ACCESSION   MZ535582
ACCESSION   MZ535589
ACCESSION   MZ535593
ACCESSION   MZ535595
ACCESSION   MZ535608
ACCESSION   MZ535614
ACCESSION   MZ535627
ACCESSION   MZ535632
ACCESSION   MZ535638
ACCESSION   MZ535653
ACCESSION   MZ535681
ACCESSION   MZ535700
ACCESSION   MZ535722
ACCESSION   MZ535734
ACCESSION   MZ535763
ACCESSION   MZ535778
ACCESSION   MZ535852
ACCESSION   MZ535856
ACCESSION   MZ535871
ACCESSION   MZ535884
ACCESSION   MZ535961
ACCESSION   MZ535963
ACCESSION   MZ535967
ACCESSION   MZ535968
ACCESSION   MZ535992
ACCESSION   MZ536007
ACCESSION   MZ536015
ACCESSION   MZ536016
ACCESSION   MZ536034
ACCESSION   MZ536037
ACCESSION   MZ536055
ACCESSION   MZ536074
ACCESSION   MZ536078
ACCESSION   MZ536090
ACCESSION   MZ536097
ACCESSION   MZ536158
ACCESSION   MZ536161
ACCESSION   MZ536176
ACCESSION   MZ536186
ACCESSION   MZ536209
ACCESSION   MZ536210
ACCESSION   MZ536212
ACCESSION   MZ536215
ACCESSION   MZ537305
ACCESSION   MZ537867
ACCESSION   MZ537925
ACCESSION   MZ537926
ACCESSION   MZ537989
ACCESSION   MZ538044
ACCESSION   MZ538066
ACCESSION   MZ538093
ACCESSION   MZ538105
ACCESSION   MZ538278
ACCESSION   MZ538316
ACCESSION   MZ538329
ACCESSION   MZ538379
ACCESSION   MZ538400
ACCESSION   MZ538767
ACCESSION   MZ538791
ACCESSION   MZ540275
ACCESSION   MZ542753
ACCESSION   MZ542756
ACCESSION   MZ542760
ACCESSION   MZ544710
ACCESSION   MZ544669
ACCESSION   MZ544679
ACCESSION   MZ544744
ACCESSION   MZ544749
ACCESSION   MZ544761
ACCESSION   MZ544762
ACCESSION   MZ553957
ACCESSION   MZ553989
ACCESSION   MZ553997
ACCESSION   MZ554013
ACCESSION   MZ554028
ACCESSION   MZ554039
ACCESSION   MZ554061
ACCESSION   MZ554067
ACCESSION   MZ554104
ACCESSION   MZ554144
ACCESSION   MZ554155
ACCESSION   MZ554196
ACCESSION   MZ554294
ACCESSION   MZ554308
ACCESSION   MZ554326
ACCESSION   MZ554365
ACCESSION   MZ554372
ACCESSION   MZ554424
ACCESSION   MZ554438
ACCESSION   MZ554453
ACCESSION   MZ554464
ACCESSION   MZ554467
ACCESSION   MZ554502
ACCESSION   MZ554504
ACCESSION   MZ554531
ACCESSION   MZ554552
ACCESSION   MZ554562
ACCESSION   MZ554576
ACCESSION   MZ554580
ACCESSION   MZ554610
ACCESSION   MZ554612
ACCESSION   MZ554617
ACCESSION   MZ554619
ACCESSION   MZ554623
ACCESSION   MZ554632
ACCESSION   MZ554637
ACCESSION   MZ554659
ACCESSION   MZ554717
ACCESSION   MZ554813
ACCESSION   MZ554815
ACCESSION   MZ554821
ACCESSION   MZ554873
ACCESSION   MZ554879
ACCESSION   MZ554888
ACCESSION   MZ554890
ACCESSION   MZ554990
ACCESSION   MZ554992
ACCESSION   MZ554999
ACCESSION   MZ555006
ACCESSION   MZ555025
ACCESSION   MZ555037
ACCESSION   MZ555049
ACCESSION   MZ555084
ACCESSION   MZ555089
ACCESSION   MZ555106
ACCESSION   MZ555112
ACCESSION   MZ555115
ACCESSION   MZ555125
ACCESSION   MZ555137
ACCESSION   MZ555207
ACCESSION   MZ555208
ACCESSION   MZ555236
ACCESSION   MZ555240
ACCESSION   MZ555299
ACCESSION   MZ555302
ACCESSION   MZ555351
ACCESSION   MZ555358
ACCESSION   MZ555360
ACCESSION   MZ555382
ACCESSION   MZ555399
ACCESSION   MZ555425
ACCESSION   MZ555439
ACCESSION   MZ555440
ACCESSION   MZ555897
ACCESSION   MZ555950
ACCESSION   MZ557552
ACCESSION   MZ557555
ACCESSION   MZ558052
ACCESSION   MZ558087
ACCESSION   MZ558096
ACCESSION   MZ558098
ACCESSION   MZ558099
ACCESSION   MZ558107
ACCESSION   MZ558108
ACCESSION   MZ558111
ACCESSION   MZ558116
ACCESSION   MZ558131
ACCESSION   MZ558134
ACCESSION   MZ558138
ACCESSION   MZ558142
ACCESSION   MZ558149
ACCESSION   MZ558150
ACCESSION   MZ558152
ACCESSION   MZ558155
ACCESSION   MZ558160
ACCESSION   MZ558161
ACCESSION   MZ558283
ACCESSION   MZ560957
ACCESSION   MZ560967
ACCESSION   MZ564415
ACCESSION   MZ564423
ACCESSION   MZ565767
ACCESSION   MZ565775
ACCESSION   MZ565776
ACCESSION   MZ565782
ACCESSION   MZ565789
ACCESSION   MZ565797
ACCESSION   MZ565819
ACCESSION   MZ565824
ACCESSION   MZ565836
ACCESSION   MZ565839
ACCESSION   MZ565843
ACCESSION   MZ565846
ACCESSION   MZ565861
ACCESSION   MZ565866
ACCESSION   MZ565868
ACCESSION   MZ565898
ACCESSION   MZ565903
ACCESSION   MZ565919
ACCESSION   MZ565921
ACCESSION   MZ565923
ACCESSION   MZ565929
ACCESSION   MZ565931
ACCESSION   MZ565945
ACCESSION   MZ565951
ACCESSION   MZ565953
ACCESSION   MZ565957
ACCESSION   MZ565959
ACCESSION   MZ565960
ACCESSION   MZ565962
ACCESSION   MZ565967
ACCESSION   MZ565972
ACCESSION   MZ565973
ACCESSION   MZ565975
ACCESSION   MZ565977
ACCESSION   MZ565983
ACCESSION   MZ565986
ACCESSION   MZ566006
ACCESSION   MZ566007
ACCESSION   MZ566009
ACCESSION   MZ566010
ACCESSION   MZ566012
ACCESSION   MZ566013
ACCESSION   MZ566026
ACCESSION   MZ566033
ACCESSION   MZ566034
ACCESSION   MZ566039
ACCESSION   MZ566048
ACCESSION   MZ566049
ACCESSION   MZ566058
ACCESSION   MZ566060
ACCESSION   MZ566066
ACCESSION   MZ566067
ACCESSION   MZ566074
ACCESSION   MZ566086
ACCESSION   MZ566087
ACCESSION   MZ566093
ACCESSION   MZ566098
ACCESSION   MZ566104
ACCESSION   MZ566106
ACCESSION   MZ566108
ACCESSION   MZ566117
ACCESSION   MZ566125
ACCESSION   MZ566131
ACCESSION   MZ566134
ACCESSION   MZ566136
ACCESSION   MZ566140
ACCESSION   MZ566143
ACCESSION   MZ566144
ACCESSION   MZ566146
ACCESSION   MZ566161
ACCESSION   MZ566163
ACCESSION   MZ566165
ACCESSION   MZ566169
ACCESSION   MZ566174
ACCESSION   MZ566175
ACCESSION   MZ566177
ACCESSION   MZ566184
ACCESSION   MZ566195
ACCESSION   MZ566196
ACCESSION   MZ566202
ACCESSION   MZ566207
ACCESSION   MZ566211
ACCESSION   MZ566213
ACCESSION   MZ566218
ACCESSION   MZ566236
ACCESSION   MZ566256
ACCESSION   MZ566264
ACCESSION   MZ566266
ACCESSION   MZ566273
ACCESSION   MZ566288
ACCESSION   MZ566289
ACCESSION   MZ566300
ACCESSION   MZ566304
ACCESSION   MZ566309
ACCESSION   MZ566338
ACCESSION   MZ566343
ACCESSION   MZ566361
ACCESSION   MZ566362
ACCESSION   MZ566384
ACCESSION   MZ566399
ACCESSION   MZ566400
ACCESSION   MZ566401
ACCESSION   MZ566402
ACCESSION   MZ566407
ACCESSION   MZ566412
ACCESSION   MZ566414
ACCESSION   MZ566453
ACCESSION   MZ566455
ACCESSION   MZ566457
ACCESSION   MZ566470
ACCESSION   MZ566626
ACCESSION   MZ566627
ACCESSION   MZ566628
ACCESSION   MZ566629
ACCESSION   MZ566630
ACCESSION   MZ566631
ACCESSION   MZ566633
ACCESSION   MZ567272
ACCESSION   MZ567273
ACCESSION   MZ567274
ACCESSION   MZ567278
ACCESSION   MZ567282
ACCESSION   MZ567285
ACCESSION   MZ567289
ACCESSION   MZ567290
ACCESSION   MZ567293
ACCESSION   MZ567294
ACCESSION   MZ567295
ACCESSION   MZ567297
ACCESSION   MZ567298
ACCESSION   MZ567301
ACCESSION   MZ568101
ACCESSION   MZ568102
ACCESSION   MZ569119
ACCESSION   MZ569126
ACCESSION   MZ569127
ACCESSION   MZ569128
ACCESSION   MZ569130
ACCESSION   MZ569131
ACCESSION   MZ569132
ACCESSION   MZ569170
ACCESSION   MZ569179
ACCESSION   MZ569158
ACCESSION   MZ569159
ACCESSION   MZ569160
ACCESSION   MZ569161
ACCESSION   MZ569189
ACCESSION   MZ569169
ACCESSION   MZ569371
ACCESSION   MZ569373
ACCESSION   MZ569374
ACCESSION   MZ569385
ACCESSION   MZ569392
ACCESSION   MZ569399
ACCESSION   MZ569400
ACCESSION   MZ570842
ACCESSION   MZ570843
ACCESSION   MZ570844
ACCESSION   MZ570845
ACCESSION   MZ570736
ACCESSION   MZ570754
ACCESSION   MZ570766
ACCESSION   MZ570775
ACCESSION   MZ570789
ACCESSION   MZ570795
ACCESSION   MZ570797
ACCESSION   MZ570815
ACCESSION   MZ570824
ACCESSION   MZ570826
ACCESSION   MZ570831
ACCESSION   MZ570837
ACCESSION   MZ571297
ACCESSION   MZ571299
ACCESSION   MZ571304
ACCESSION   MZ571307
ACCESSION   MZ571308
ACCESSION   MZ571310
ACCESSION   MZ571315
ACCESSION   MZ571328
ACCESSION   MZ571330
ACCESSION   MZ571332
ACCESSION   MZ571334
ACCESSION   MZ571335
//
Eta
ACCESSION   MW560924
ACCESSION   MW578231
ACCESSION   MW598416
ACCESSION   MW699913
ACCESSION   MW708456
ACCESSION   MW709039
ACCESSION   MW735458
ACCESSION   MW751593
ACCESSION   MW751596
ACCESSION   MW791296
ACCESSION   MW809056
ACCESSION   MW809058
ACCESSION   MW809059
ACCESSION   MW809060
ACCESSION   MW809061
ACCESSION   MW831053
ACCESSION   MW834639
ACCESSION   MW850613
ACCESSION   MW851945
ACCESSION   MW852481
ACCESSION   MW852494
ACCESSION   MW907088
ACCESSION   MW930913
ACCESSION   MW930939
ACCESSION   MW932389
ACCESSION   MW937189
ACCESSION   MW941863
ACCESSION   MW941945
ACCESSION   MW942172
ACCESSION   MW942218
ACCESSION   MW942492
ACCESSION   MW942761
ACCESSION   MW942787
ACCESSION   MW943174
ACCESSION   MW943273
ACCESSION   MW943566
ACCESSION   MW943640
ACCESSION   MW943746
ACCESSION   MW943899
ACCESSION   MW943913
ACCESSION   MW944070
ACCESSION   MW944259
ACCESSION   MW944740
ACCESSION   MW944778
ACCESSION   MW944992
ACCESSION   MW945042
ACCESSION   MW945202
ACCESSION   MW945206
ACCESSION   MW945260
ACCESSION   MW963141
ACCESSION   MW963370
ACCESSION   MW963376
ACCESSION   MW963383
ACCESSION   MW963384
ACCESSION   MW963385
ACCESSION   MW963390
ACCESSION   MW963392
ACCESSION   MW963399
ACCESSION   MW963402
ACCESSION   MW963429
ACCESSION   MW963432
ACCESSION   MW963437
ACCESSION   MW963441
ACCESSION   MW963446
ACCESSION   MW963450
ACCESSION   MW963454
ACCESSION   MW963460
ACCESSION   MW963462
ACCESSION   MW963474
ACCESSION   MW963476
ACCESSION   MW963479
ACCESSION   MW964683
ACCESSION   MW964736
ACCESSION   MW964842
ACCESSION   MW965081
ACCESSION   MW965133
ACCESSION   MW965829
ACCESSION   MW965850
ACCESSION   MW965934
ACCESSION   MW965935
ACCESSION   MW965981
ACCESSION   MW966024
ACCESSION   MW966397
ACCESSION   MW966413
ACCESSION   MW966594
ACCESSION   MW967091
ACCESSION   MW967128
ACCESSION   MW967788
ACCESSION   MW968074
ACCESSION   MW968619
ACCESSION   MW969454
ACCESSION   MW975218
ACCESSION   MW975638
ACCESSION   MW975670
ACCESSION   MW975692
ACCESSION   MW975707
ACCESSION   MW975835
ACCESSION   MW975928
ACCESSION   MW976023
ACCESSION   MW976483
ACCESSION   MW976486
ACCESSION   MW976670
ACCESSION   MW976762
ACCESSION   MW988300
ACCESSION   MW988974
ACCESSION   MW989017
ACCESSION   MW989195
ACCESSION   MW990833
ACCESSION   MW990953
ACCESSION   MZ004975
ACCESSION   MZ004979
ACCESSION   MZ004992
ACCESSION   MZ004993
ACCESSION   MZ006838
ACCESSION   MZ007220
ACCESSION   MZ008594
ACCESSION   MZ008750
ACCESSION   MZ008755
ACCESSION   MZ009649
ACCESSION   MZ009905
ACCESSION   MZ012636
ACCESSION   MZ013431
ACCESSION   MZ015056
ACCESSION   MZ015231
ACCESSION   MZ015232
ACCESSION   MZ015354
ACCESSION   MZ021702
ACCESSION   MZ021710
ACCESSION   MZ022964
ACCESSION   MZ024077
ACCESSION   MZ025744
ACCESSION   MZ025857
ACCESSION   MZ030207
ACCESSION   MZ030208
ACCESSION   MZ030255
ACCESSION   MZ030273
ACCESSION   MZ030368
ACCESSION   MZ033207
ACCESSION   MZ035488
ACCESSION   MZ046908
ACCESSION   MZ048478
ACCESSION   MZ048479
ACCESSION   MZ048500
ACCESSION   MZ048501
ACCESSION   MZ054863
ACCESSION   MZ055955
ACCESSION   MZ056112
ACCESSION   MZ056183
ACCESSION   MZ056328
ACCESSION   MZ056515
ACCESSION   MZ058020
ACCESSION   MZ058021
ACCESSION   MZ058023
ACCESSION   MZ058024
ACCESSION   MZ058289
ACCESSION   MZ059913
ACCESSION   MZ061067
ACCESSION   MZ061133
ACCESSION   MZ061155
ACCESSION   MZ064663
ACCESSION   MZ064868
ACCESSION   MZ064929
ACCESSION   MZ065025
ACCESSION   MZ073598
ACCESSION   MZ073874
ACCESSION   MZ074657
ACCESSION   MZ074659
ACCESSION   MZ075816
ACCESSION   MZ082616
ACCESSION   MZ082778
ACCESSION   MZ083275
ACCESSION   MZ083694
ACCESSION   MZ085276
ACCESSION   MZ085428
ACCESSION   MZ086238
ACCESSION   MZ086661
ACCESSION   MZ087994
ACCESSION   MZ088032
ACCESSION   MZ090292
ACCESSION   MZ100555
ACCESSION   MZ101384
ACCESSION   MZ132540
ACCESSION   MZ144348
ACCESSION   MZ144349
ACCESSION   MZ151981
ACCESSION   MZ153453
ACCESSION   MZ153581
ACCESSION   MZ154217
ACCESSION   MZ154265
ACCESSION   MZ155985
ACCESSION   MZ163907
ACCESSION   MZ164308
ACCESSION   MZ164529
ACCESSION   MZ165821
ACCESSION   MZ166218
ACCESSION   MZ166361
ACCESSION   MZ166532
ACCESSION   MZ166719
ACCESSION   MZ166757
ACCESSION   MZ169362
ACCESSION   MZ169363
ACCESSION   MZ170160
ACCESSION   MZ171612
ACCESSION   MZ171733
ACCESSION   MZ171919
ACCESSION   MZ172084
ACCESSION   MZ172088
ACCESSION   MZ172112
ACCESSION   MZ172172
ACCESSION   MZ172257
ACCESSION   MZ172868
ACCESSION   MZ173401
ACCESSION   MZ183980
ACCESSION   MZ183982
ACCESSION   MZ184065
ACCESSION   MZ184270
ACCESSION   MZ185059
ACCESSION   MZ185194
ACCESSION   MZ186159
ACCESSION   MZ187539
ACCESSION   MZ187555
ACCESSION   MZ188143
ACCESSION   MZ188375
ACCESSION   MZ188378
ACCESSION   MZ188627
ACCESSION   MZ191494
ACCESSION   MZ192570
ACCESSION   MZ192852
ACCESSION   MZ194000
ACCESSION   MZ194048
ACCESSION   MZ195723
ACCESSION   MZ210542
ACCESSION   MZ211384
ACCESSION   MZ212404
ACCESSION   MZ212455
ACCESSION   MZ212586
ACCESSION   MZ213580
ACCESSION   MZ214355
ACCESSION   MZ226085
ACCESSION   MZ227919
ACCESSION   MZ228919
ACCESSION   MZ231886
ACCESSION   MZ232307
ACCESSION   MZ232313
ACCESSION   MZ232351
ACCESSION   MZ232692
ACCESSION   MZ232697
ACCESSION   MZ233284
ACCESSION   MZ233764
ACCESSION   MZ233765
ACCESSION   MZ237970
ACCESSION   MZ238544
ACCESSION   MZ240196
ACCESSION   MZ240438
ACCESSION   MZ243354
ACCESSION   MZ244394
ACCESSION   MZ246502
ACCESSION   MZ252565
ACCESSION   MZ255145
ACCESSION   MZ255146
ACCESSION   MZ255148
ACCESSION   MZ256379
ACCESSION   MZ257277
ACCESSION   MZ257315
ACCESSION   MZ257772
ACCESSION   MZ258969
ACCESSION   MZ258978
ACCESSION   MZ259174
ACCESSION   MZ259318
ACCESSION   MZ260175
ACCESSION   MZ260201
ACCESSION   MZ260436
ACCESSION   MZ260488
ACCESSION   MZ261083
ACCESSION   MZ262486
ACCESSION   MZ264988
ACCESSION   MZ267313
ACCESSION   MZ271470
ACCESSION   MZ271475
ACCESSION   MZ271693
ACCESSION   MZ274533
ACCESSION   MZ274723
ACCESSION   MZ279463
ACCESSION   MZ280378
ACCESSION   MZ280475
ACCESSION   MZ280476
ACCESSION   MZ280560
ACCESSION   MZ280667
ACCESSION   MZ281195
ACCESSION   MZ281645
ACCESSION   MZ282111
ACCESSION   MZ282401
ACCESSION   MZ283838
ACCESSION   MZ284824
ACCESSION   MZ286670
ACCESSION   MZ287978
ACCESSION   MZ287993
ACCESSION   MZ288109
ACCESSION   MZ288302
ACCESSION   MZ288311
ACCESSION   MZ291017
ACCESSION   MZ305351
ACCESSION   MZ308233
ACCESSION   MZ315112
ACCESSION   MZ315133
ACCESSION   MZ317699
ACCESSION   MZ321004
ACCESSION   MZ321227
ACCESSION   MZ321539
ACCESSION   MZ337199
ACCESSION   MZ337200
ACCESSION   MZ337245
ACCESSION   MZ341937
ACCESSION   MZ343598
ACCESSION   MZ349314
ACCESSION   MZ351875
ACCESSION   MZ358532
ACCESSION   MZ358620
ACCESSION   MZ360675
ACCESSION   MZ362439
ACCESSION   MZ362440
ACCESSION   MZ362441
ACCESSION   MZ362442
ACCESSION   MZ362443
ACCESSION   MZ362444
ACCESSION   MZ362446
ACCESSION   MZ362447
ACCESSION   MZ362448
ACCESSION   MZ362449
ACCESSION   MZ362450
ACCESSION   MZ368147
ACCESSION   MZ368148
ACCESSION   MZ368150
ACCESSION   MZ371507
ACCESSION   MZ371523
ACCESSION   MZ376074
ACCESSION   MZ377462
ACCESSION   MZ377584
ACCESSION   MZ378119
ACCESSION   MZ386276
ACCESSION   MZ388000
ACCESSION   MZ389938
ACCESSION   MZ414926
ACCESSION   MZ444294
ACCESSION   MZ450062
ACCESSION   MZ450249
ACCESSION   MZ450381
ACCESSION   MZ471465
ACCESSION   MZ471474
ACCESSION   MZ497782
ACCESSION   MZ498767
ACCESSION   MZ498771
ACCESSION   MZ498775
ACCESSION   MZ499074
ACCESSION   MZ499079
ACCESSION   MZ500503
ACCESSION   MZ500507
ACCESSION   MZ500509
ACCESSION   MZ500510
ACCESSION   MZ500514
ACCESSION   MZ512948
ACCESSION   MZ530308
ACCESSION   MZ530313
//
Iota
ACCESSION   MW664409
ACCESSION   MW708379
ACCESSION   MW714409
ACCESSION   MW723414
ACCESSION   MW723425
ACCESSION   MW723428
ACCESSION   MW724495
ACCESSION   MW725702
ACCESSION   MW725747
ACCESSION   MW725833
ACCESSION   MW725851
ACCESSION   MW729267
ACCESSION   MW743283
ACCESSION   MW750041
ACCESSION   MW750075
ACCESSION   MW750090
ACCESSION   MW750179
ACCESSION   MW751578
ACCESSION   MW751582
ACCESSION   MW751621
ACCESSION   MW763133
ACCESSION   MW763200
ACCESSION   MW768002
ACCESSION   MW768077
ACCESSION   MW772423
ACCESSION   MW793558
ACCESSION   MW793561
ACCESSION   MW796748
ACCESSION   MW796930
ACCESSION   MW796984
ACCESSION   MW809036
ACCESSION   MW809048
ACCESSION   MW809052
ACCESSION   MW820257
ACCESSION   MW831671
ACCESSION   MW834755
ACCESSION   MW834842
ACCESSION   MW835044
ACCESSION   MW844190
ACCESSION   MW863019
ACCESSION   MW863086
ACCESSION   MW863090
ACCESSION   MW870728
ACCESSION   MW877777
ACCESSION   MW880316
ACCESSION   MW880414
ACCESSION   MW880415
ACCESSION   MW880430
ACCESSION   MW880439
ACCESSION   MW880443
ACCESSION   MW880459
ACCESSION   MW880531
ACCESSION   MW880547
ACCESSION   MW880549
ACCESSION   MW880567
ACCESSION   MW880570
ACCESSION   MW880581
ACCESSION   MW880582
ACCESSION   MW880589
ACCESSION   MW880633
ACCESSION   MW880657
ACCESSION   MW880889
ACCESSION   MW881996
ACCESSION   MW882002
ACCESSION   MW882015
ACCESSION   MW882032
ACCESSION   MW882040
ACCESSION   MW883157
ACCESSION   MW887941
ACCESSION   MW887973
ACCESSION   MW888029
ACCESSION   MW888036
ACCESSION   MW888058
ACCESSION   MW888129
ACCESSION   MW888149
ACCESSION   MW890554
ACCESSION   MW890565
ACCESSION   MW890592
ACCESSION   MW890632
ACCESSION   MW890642
ACCESSION   MW890665
ACCESSION   MW890674
ACCESSION   MW890676
ACCESSION   MW890680
ACCESSION   MW890684
ACCESSION   MW890688
ACCESSION   MW890712
ACCESSION   MW890715
ACCESSION   MW890734
ACCESSION   MW890735
ACCESSION   MW890740
ACCESSION   MW890743
ACCESSION   MW890747
ACCESSION   MW890752
ACCESSION   MW890976
ACCESSION   MW891047
ACCESSION   MW891054
ACCESSION   MW891059
ACCESSION   MW891081
ACCESSION   MW891101
ACCESSION   MW891110
ACCESSION   MW891119
ACCESSION   MW891135
ACCESSION   MW891138
ACCESSION   MW891140
ACCESSION   MW891201
ACCESSION   MW891219
ACCESSION   MW891226
ACCESSION   MW891267
ACCESSION   MW891291
ACCESSION   MW891315
ACCESSION   MW891322
ACCESSION   MW891344
ACCESSION   MW891352
ACCESSION   MW891388
ACCESSION   MW891397
ACCESSION   MW891400
ACCESSION   MW891418
ACCESSION   MW891423
ACCESSION   MW891431
ACCESSION   MW891461
ACCESSION   MW891465
ACCESSION   MW891494
ACCESSION   MW891500
ACCESSION   MW891558
ACCESSION   MW891559
ACCESSION   MW891636
ACCESSION   MW891667
ACCESSION   MW891723
ACCESSION   MW891725
ACCESSION   MW891744
ACCESSION   MW891819
ACCESSION   MW891822
ACCESSION   MW891847
ACCESSION   MW891878
ACCESSION   MW891884
ACCESSION   MW891991
ACCESSION   MW892014
ACCESSION   MW892092
ACCESSION   MW892104
ACCESSION   MW892112
ACCESSION   MW892115
ACCESSION   MW892125
ACCESSION   MW892135
ACCESSION   MW892206
ACCESSION   MW892310
ACCESSION   MW892316
ACCESSION   MW892332
ACCESSION   MW892334
ACCESSION   MW892340
ACCESSION   MW894045
ACCESSION   MW894201
ACCESSION   MW894248
ACCESSION   MW894251
ACCESSION   MW894278
ACCESSION   MW894303
ACCESSION   MW894347
ACCESSION   MW894373
ACCESSION   MW894541
ACCESSION   MW897496
ACCESSION   MW897509
ACCESSION   MW897513
ACCESSION   MW897514
ACCESSION   MW897515
ACCESSION   MW897594
ACCESSION   MW897608
ACCESSION   MW897641
ACCESSION   MW897648
ACCESSION   MW897652
ACCESSION   MW901497
ACCESSION   MW901546
ACCESSION   MW901680
ACCESSION   MW901685
ACCESSION   MW901702
ACCESSION   MW901707
ACCESSION   MW901715
ACCESSION   MW901750
ACCESSION   MW901792
ACCESSION   MW901822
ACCESSION   MW901848
ACCESSION   MW901875
ACCESSION   MW901877
ACCESSION   MW901891
ACCESSION   MW901911
ACCESSION   MW902036
ACCESSION   MW902291
ACCESSION   MW902406
ACCESSION   MW902433
ACCESSION   MW902472
ACCESSION   MW902581
ACCESSION   MW902593
ACCESSION   MW902615
ACCESSION   MW902697
ACCESSION   MW902749
ACCESSION   MW902752
ACCESSION   MW902836
ACCESSION   MW902842
ACCESSION   MW902878
ACCESSION   MW902889
ACCESSION   MW902890
ACCESSION   MW902904
ACCESSION   MW902945
ACCESSION   MW903051
ACCESSION   MW903149
ACCESSION   MW903196
ACCESSION   MW903336
ACCESSION   MW903367
ACCESSION   MW903384
ACCESSION   MW903391
ACCESSION   MW903392
ACCESSION   MW903414
ACCESSION   MW903462
ACCESSION   MW903519
ACCESSION   MW903545
ACCESSION   MW903571
ACCESSION   MW903686
ACCESSION   MW903754
ACCESSION   MW903777
ACCESSION   MW903864
ACCESSION   MW903909
ACCESSION   MW903945
ACCESSION   MW904179
ACCESSION   MW904184
ACCESSION   MW904216
ACCESSION   MW904253
ACCESSION   MW904255
ACCESSION   MW904260
ACCESSION   MW904274
ACCESSION   MW904293
ACCESSION   MW904334
ACCESSION   MW904344
ACCESSION   MW904347
ACCESSION   MW904369
ACCESSION   MW904379
ACCESSION   MW904387
ACCESSION   MW904403
ACCESSION   MW904426
ACCESSION   MW904434
ACCESSION   MW904441
ACCESSION   MW904458
ACCESSION   MW904462
ACCESSION   MW904469
ACCESSION   MW907371
ACCESSION   MW908125
ACCESSION   MW915117
ACCESSION   MW915129
ACCESSION   MW915131
ACCESSION   MW915150
ACCESSION   MW915154
ACCESSION   MW915216
ACCESSION   MW915223
ACCESSION   MW915275
ACCESSION   MW915279
ACCESSION   MW915297
ACCESSION   MW915301
ACCESSION   MW923622
ACCESSION   MW928296
ACCESSION   MW929801
ACCESSION   MW929810
ACCESSION   MW929945
ACCESSION   MW929964
ACCESSION   MW929986
ACCESSION   MW930017
ACCESSION   MW930073
ACCESSION   MW930082
ACCESSION   MW930103
ACCESSION   MW930114
ACCESSION   MW930116
ACCESSION   MW930132
ACCESSION   MW930137
ACCESSION   MW930151
ACCESSION   MW930159
ACCESSION   MW930759
ACCESSION   MW930760
ACCESSION   MW930911
ACCESSION   MW931004
ACCESSION   MW931043
ACCESSION   MW931050
ACCESSION   MW931080
ACCESSION   MW931147
ACCESSION   MW931166
ACCESSION   MW931217
ACCESSION   MW931227
ACCESSION   MW931259
ACCESSION   MW931305
ACCESSION   MW931316
ACCESSION   MW931328
ACCESSION   MW931349
ACCESSION   MW931368
ACCESSION   MW931369
ACCESSION   MW931401
ACCESSION   MW931415
ACCESSION   MW931428
ACCESSION   MW931429
ACCESSION   MW931452
ACCESSION   MW931464
ACCESSION   MW931483
ACCESSION   MW931501
ACCESSION   MW932053
ACCESSION   MW932096
ACCESSION   MW932097
ACCESSION   MW932102
ACCESSION   MW932131
ACCESSION   MW932165
ACCESSION   MW932187
ACCESSION   MW932291
ACCESSION   MW932300
ACCESSION   MW932314
ACCESSION   MW932380
ACCESSION   MW932414
ACCESSION   MW932440
ACCESSION   MW932476
ACCESSION   MW932597
ACCESSION   MW932635
ACCESSION   MW935681
ACCESSION   MW935713
ACCESSION   MW935789
ACCESSION   MW938084
ACCESSION   MW938145
ACCESSION   MW938220
ACCESSION   MW938221
ACCESSION   MW938223
ACCESSION   MW938227
ACCESSION   MW938234
ACCESSION   MW938317
ACCESSION   MW938319
ACCESSION   MW940989
ACCESSION   MW941019
ACCESSION   MW941028
ACCESSION   MW941047
ACCESSION   MW941086
ACCESSION   MW941112
ACCESSION   MW941246
ACCESSION   MW941314
ACCESSION   MW941340
ACCESSION   MW941432
ACCESSION   MW941453
ACCESSION   MW941551
ACCESSION   MW941657
ACCESSION   MW941693
ACCESSION   MW941744
ACCESSION   MW941773
ACCESSION   MW941843
ACCESSION   MW941864
ACCESSION   MW941904
ACCESSION   MW941966
ACCESSION   MW941967
ACCESSION   MW942048
ACCESSION   MW942230
ACCESSION   MW942247
ACCESSION   MW942272
ACCESSION   MW942327
ACCESSION   MW942365
ACCESSION   MW942420
ACCESSION   MW942442
ACCESSION   MW942455
ACCESSION   MW942456
ACCESSION   MW942490
ACCESSION   MW942529
ACCESSION   MW942559
ACCESSION   MW942569
ACCESSION   MW942623
ACCESSION   MW942634
ACCESSION   MW942653
ACCESSION   MW942662
ACCESSION   MW942736
ACCESSION   MW942832
ACCESSION   MW942859
ACCESSION   MW942883
ACCESSION   MW942936
ACCESSION   MW943006
ACCESSION   MW943047
ACCESSION   MW943081
ACCESSION   MW943101
ACCESSION   MW943104
ACCESSION   MW943218
ACCESSION   MW943262
ACCESSION   MW943277
ACCESSION   MW943292
ACCESSION   MW943390
ACCESSION   MW943391
ACCESSION   MW943458
ACCESSION   MW943499
ACCESSION   MW943503
ACCESSION   MW943563
ACCESSION   MW943597
ACCESSION   MW943672
ACCESSION   MW943765
ACCESSION   MW943805
ACCESSION   MW943854
ACCESSION   MW943881
ACCESSION   MW943892
ACCESSION   MW943953
ACCESSION   MW943963
ACCESSION   MW943985
ACCESSION   MW944036
ACCESSION   MW944049
ACCESSION   MW944050
ACCESSION   MW944052
ACCESSION   MW944068
ACCESSION   MW944095
ACCESSION   MW944100
ACCESSION   MW944108
ACCESSION   MW944134
ACCESSION   MW944139
ACCESSION   MW944209
ACCESSION   MW944244
ACCESSION   MW944270
ACCESSION   MW944280
ACCESSION   MW944329
ACCESSION   MW944361
ACCESSION   MW944364
ACCESSION   MW944452
ACCESSION   MW944453
ACCESSION   MW944472
ACCESSION   MW944587
ACCESSION   MW944600
ACCESSION   MW944693
ACCESSION   MW944708
ACCESSION   MW944731
ACCESSION   MW944735
ACCESSION   MW944741
ACCESSION   MW944795
ACCESSION   MW944796
ACCESSION   MW944797
ACCESSION   MW944798
ACCESSION   MW944808
ACCESSION   MW944810
ACCESSION   MW944815
ACCESSION   MW944818
ACCESSION   MW944840
ACCESSION   MW944847
ACCESSION   MW944857
ACCESSION   MW944899
ACCESSION   MW944920
ACCESSION   MW944926
ACCESSION   MW944929
ACCESSION   MW945013
ACCESSION   MW945032
ACCESSION   MW945035
ACCESSION   MW945047
ACCESSION   MW945056
ACCESSION   MW945058
ACCESSION   MW945062
ACCESSION   MW945074
ACCESSION   MW945081
ACCESSION   MW945089
ACCESSION   MW945090
ACCESSION   MW945100
ACCESSION   MW945105
ACCESSION   MW945121
ACCESSION   MW945131
ACCESSION   MW945143
ACCESSION   MW945155
ACCESSION   MW945192
ACCESSION   MW945211
ACCESSION   MW945217
ACCESSION   MW945228
ACCESSION   MW945247
ACCESSION   MW959385
ACCESSION   MW959399
ACCESSION   MW959418
ACCESSION   MW959433
ACCESSION   MW959436
ACCESSION   MW959473
ACCESSION   MW959520
ACCESSION   MW959563
ACCESSION   MW959626
ACCESSION   MW959633
ACCESSION   MW959665
ACCESSION   MW959831
ACCESSION   MW959869
ACCESSION   MW959972
ACCESSION   MW959977
ACCESSION   MW963445
ACCESSION   MW963447
ACCESSION   MW963457
ACCESSION   MW964436
ACCESSION   MW964617
ACCESSION   MW964637
ACCESSION   MW964791
ACCESSION   MW964906
ACCESSION   MW964948
ACCESSION   MW965012
ACCESSION   MW965018
ACCESSION   MW965084
ACCESSION   MW965108
ACCESSION   MW965189
ACCESSION   MW965883
ACCESSION   MW965904
ACCESSION   MW965919
ACCESSION   MW965920
ACCESSION   MW966061
ACCESSION   MW966074
ACCESSION   MW966078
ACCESSION   MW966095
ACCESSION   MW966218
ACCESSION   MW966235
ACCESSION   MW966292
ACCESSION   MW966296
ACCESSION   MW966348
ACCESSION   MW966464
ACCESSION   MW966538
ACCESSION   MW966600
ACCESSION   MW966602
ACCESSION   MW966641
ACCESSION   MW966648
ACCESSION   MW966713
ACCESSION   MW966747
ACCESSION   MW966785
ACCESSION   MW966795
ACCESSION   MW966804
ACCESSION   MW966828
ACCESSION   MW966869
ACCESSION   MW966877
ACCESSION   MW966915
ACCESSION   MW966916
ACCESSION   MW966956
ACCESSION   MW966987
ACCESSION   MW967521
ACCESSION   MW967769
ACCESSION   MW968250
ACCESSION   MW968293
ACCESSION   MW968367
ACCESSION   MW968456
ACCESSION   MW968475
ACCESSION   MW968551
ACCESSION   MW968560
ACCESSION   MW968566
ACCESSION   MW968673
ACCESSION   MW968742
ACCESSION   MW968755
ACCESSION   MW968807
ACCESSION   MW968855
ACCESSION   MW968908
ACCESSION   MW968955
ACCESSION   MW968996
ACCESSION   MW969131
ACCESSION   MW969139
ACCESSION   MW969145
ACCESSION   MW969154
ACCESSION   MW969161
ACCESSION   MW969174
ACCESSION   MW969177
ACCESSION   MW969269
ACCESSION   MW969305
ACCESSION   MW969424
ACCESSION   MW969503
ACCESSION   MW972336
ACCESSION   MW974928
ACCESSION   MW974982
ACCESSION   MW975018
ACCESSION   MW975021
ACCESSION   MW975049
ACCESSION   MW975069
ACCESSION   MW975088
ACCESSION   MW975111
ACCESSION   MW975112
ACCESSION   MW975135
ACCESSION   MW975149
ACCESSION   MW975179
ACCESSION   MW975180
ACCESSION   MW975204
ACCESSION   MW975224
ACCESSION   MW975264
ACCESSION   MW975281
ACCESSION   MW975292
ACCESSION   MW975293
ACCESSION   MW975305
ACCESSION   MW975342
ACCESSION   MW975395
ACCESSION   MW975406
ACCESSION   MW975414
ACCESSION   MW975465
ACCESSION   MW975479
ACCESSION   MW975507
ACCESSION   MW975515
ACCESSION   MW975526
ACCESSION   MW975528
ACCESSION   MW975538
ACCESSION   MW975543
ACCESSION   MW975559
ACCESSION   MW975573
ACCESSION   MW975575
ACCESSION   MW975592
ACCESSION   MW975653
ACCESSION   MW975704
ACCESSION   MW975729
ACCESSION   MW975731
ACCESSION   MW975748
ACCESSION   MW975759
ACCESSION   MW975776
ACCESSION   MW975787
ACCESSION   MW975844
ACCESSION   MW975899
ACCESSION   MW976001
ACCESSION   MW976006
ACCESSION   MW976012
ACCESSION   MW976045
ACCESSION   MW976099
ACCESSION   MW976107
ACCESSION   MW976111
ACCESSION   MW976127
ACCESSION   MW976171
ACCESSION   MW976181
ACCESSION   MW976252
ACCESSION   MW976313
ACCESSION   MW976322
ACCESSION   MW976339
ACCESSION   MW976346
ACCESSION   MW976375
ACCESSION   MW976385
ACCESSION   MW976386
ACCESSION   MW976392
ACCESSION   MW976448
ACCESSION   MW976461
ACCESSION   MW976470
ACCESSION   MW976477
ACCESSION   MW976478
ACCESSION   MW976490
ACCESSION   MW976509
ACCESSION   MW976512
ACCESSION   MW976541
ACCESSION   MW976543
ACCESSION   MW976554
ACCESSION   MW976570
ACCESSION   MW976590
ACCESSION   MW976605
ACCESSION   MW976641
ACCESSION   MW976653
ACCESSION   MW976655
ACCESSION   MW976658
ACCESSION   MW976668
ACCESSION   MW976742
ACCESSION   MW976743
ACCESSION   MW976751
ACCESSION   MW976765
ACCESSION   MW984805
ACCESSION   MW984807
ACCESSION   MW984892
ACCESSION   MW985011
ACCESSION   MW985146
ACCESSION   MW985185
ACCESSION   MW985203
ACCESSION   MW985210
ACCESSION   MW985217
ACCESSION   MW985266
ACCESSION   MW985316
ACCESSION   MW985357
ACCESSION   MW985455
ACCESSION   MW985484
ACCESSION   MW985491
ACCESSION   MW985493
ACCESSION   MW985558
ACCESSION   MW985577
ACCESSION   MW985597
ACCESSION   MW985688
ACCESSION   MW985716
ACCESSION   MW985755
ACCESSION   MW985756
ACCESSION   MW985826
ACCESSION   MW985833
ACCESSION   MW985889
ACCESSION   MW985916
ACCESSION   MW985925
ACCESSION   MW986055
ACCESSION   MW986085
ACCESSION   MW986106
ACCESSION   MW986110
ACCESSION   MW986174
ACCESSION   MW986182
ACCESSION   MW986208
ACCESSION   MW986254
ACCESSION   MW986285
ACCESSION   MW986290
ACCESSION   MW986310
ACCESSION   MW986311
ACCESSION   MW986370
ACCESSION   MW986426
ACCESSION   MW986432
ACCESSION   MW986476
ACCESSION   MW986481
ACCESSION   MW986482
ACCESSION   MW986492
ACCESSION   MW986498
ACCESSION   MW986499
ACCESSION   MW986516
ACCESSION   MW986597
ACCESSION   MW986605
ACCESSION   MW986681
ACCESSION   MW986696
ACCESSION   MW986698
ACCESSION   MW986713
ACCESSION   MW986715
ACCESSION   MW986739
ACCESSION   MW986815
ACCESSION   MW986845
ACCESSION   MW986850
ACCESSION   MW986911
ACCESSION   MW987026
ACCESSION   MW987081
ACCESSION   MW987091
ACCESSION   MW987093
ACCESSION   MW987097
ACCESSION   MW987104
ACCESSION   MW987142
ACCESSION   MW987153
ACCESSION   MW987155
ACCESSION   MW987162
ACCESSION   MW987164
ACCESSION   MW987223
ACCESSION   MW987257
ACCESSION   MW987262
ACCESSION   MW987269
ACCESSION   MW987277
ACCESSION   MW987279
ACCESSION   MW987332
ACCESSION   MW987348
ACCESSION   MW987363
ACCESSION   MW987379
ACCESSION   MW987380
ACCESSION   MW987390
ACCESSION   MW987401
ACCESSION   MW988355
ACCESSION   MW988637
ACCESSION   MW988683
ACCESSION   MW988834
ACCESSION   MW988844
ACCESSION   MW988980
ACCESSION   MW989172
ACCESSION   MW989314
ACCESSION   MW989357
ACCESSION   MW989363
ACCESSION   MW989789
ACCESSION   MW989810
ACCESSION   MW989947
ACCESSION   MW990352
ACCESSION   MW990472
ACCESSION   MW990507
ACCESSION   MW990522
ACCESSION   MW990525
ACCESSION   MW990701
ACCESSION   MW990759
ACCESSION   MW990792
ACCESSION   MW990816
ACCESSION   MW990919
ACCESSION   MW990970
ACCESSION   MW991009
ACCESSION   MW991106
ACCESSION   MW991181
ACCESSION   MW991182
ACCESSION   MW991198
ACCESSION   MW991318
ACCESSION   MW992801
ACCESSION   MW992819
ACCESSION   MW992820
ACCESSION   MW992824
ACCESSION   MW992871
ACCESSION   MW993158
ACCESSION   MW993225
ACCESSION   MW993293
ACCESSION   MW993426
ACCESSION   MW993449
ACCESSION   MW993452
ACCESSION   MW993490
ACCESSION   MW993593
ACCESSION   MW993931
ACCESSION   MW994002
ACCESSION   MW994110
ACCESSION   MW994138
ACCESSION   MW994151
ACCESSION   MW994227
ACCESSION   MW994307
ACCESSION   MW994313
ACCESSION   MW994326
ACCESSION   MW994392
ACCESSION   MW994438
ACCESSION   MW994599
ACCESSION   MW994619
ACCESSION   MW994677
ACCESSION   MW994702
ACCESSION   MW994767
ACCESSION   MW994875
ACCESSION   MW995137
ACCESSION   MZ000053
ACCESSION   MZ000281
ACCESSION   MZ000462
ACCESSION   MZ000469
ACCESSION   MZ000497
ACCESSION   MZ000519
ACCESSION   MZ000564
ACCESSION   MZ000565
ACCESSION   MZ000613
ACCESSION   MZ000652
ACCESSION   MZ000663
ACCESSION   MZ000684
ACCESSION   MZ000859
ACCESSION   MZ000869
ACCESSION   MZ000898
ACCESSION   MZ000900
ACCESSION   MZ000920
ACCESSION   MZ000940
ACCESSION   MZ001037
ACCESSION   MZ001113
ACCESSION   MZ001127
ACCESSION   MZ001134
ACCESSION   MZ001158
ACCESSION   MZ001193
ACCESSION   MZ001499
ACCESSION   MZ001721
ACCESSION   MZ001829
ACCESSION   MZ001977
ACCESSION   MZ002083
ACCESSION   MZ002212
ACCESSION   MZ002235
ACCESSION   MZ002254
ACCESSION   MZ002338
ACCESSION   MZ002339
ACCESSION   MZ002341
ACCESSION   MZ002345
ACCESSION   MZ002406
ACCESSION   MZ002451
ACCESSION   MZ002491
ACCESSION   MZ002559
ACCESSION   MZ002594
ACCESSION   MZ002613
ACCESSION   MZ002644
ACCESSION   MZ002745
ACCESSION   MZ002746
ACCESSION   MZ002747
ACCESSION   MZ002757
ACCESSION   MZ002782
ACCESSION   MZ002788
ACCESSION   MZ002880
ACCESSION   MZ002911
ACCESSION   MZ002917
ACCESSION   MZ002969
ACCESSION   MZ003003
ACCESSION   MZ003044
ACCESSION   MZ003045
ACCESSION   MZ003078
ACCESSION   MZ003257
ACCESSION   MZ003641
ACCESSION   MZ003770
ACCESSION   MZ003774
ACCESSION   MZ003901
ACCESSION   MZ003909
ACCESSION   MZ004894
ACCESSION   MZ004895
ACCESSION   MZ004900
ACCESSION   MZ005001
ACCESSION   MZ005036
ACCESSION   MZ005046
ACCESSION   MZ005937
ACCESSION   MZ005948
ACCESSION   MZ006027
ACCESSION   MZ006041
ACCESSION   MZ006053
ACCESSION   MZ006096
ACCESSION   MZ006105
ACCESSION   MZ006160
ACCESSION   MZ006320
ACCESSION   MZ006352
ACCESSION   MZ006390
ACCESSION   MZ006425
ACCESSION   MZ006428
ACCESSION   MZ006474
ACCESSION   MZ006534
ACCESSION   MZ006561
ACCESSION   MZ006593
ACCESSION   MZ006608
ACCESSION   MZ006624
ACCESSION   MZ006688
ACCESSION   MZ006709
ACCESSION   MZ006719
ACCESSION   MZ006740
ACCESSION   MZ006752
ACCESSION   MZ006771
ACCESSION   MZ006828
ACCESSION   MZ006883
ACCESSION   MZ006898
ACCESSION   MZ006908
ACCESSION   MZ006911
ACCESSION   MZ006954
ACCESSION   MZ006966
ACCESSION   MZ007001
ACCESSION   MZ007020
ACCESSION   MZ007057
ACCESSION   MZ007070
ACCESSION   MZ007076
ACCESSION   MZ007164
ACCESSION   MZ007180
ACCESSION   MZ007181
ACCESSION   MZ007208
ACCESSION   MZ007228
ACCESSION   MZ007234
ACCESSION   MZ007272
ACCESSION   MZ007321
ACCESSION   MZ008254
ACCESSION   MZ008771
ACCESSION   MZ008777
ACCESSION   MZ008805
ACCESSION   MZ008871
ACCESSION   MZ008897
ACCESSION   MZ008916
ACCESSION   MZ008954
ACCESSION   MZ008972
ACCESSION   MZ009005
ACCESSION   MZ009085
ACCESSION   MZ009167
ACCESSION   MZ009206
ACCESSION   MZ009215
ACCESSION   MZ009235
ACCESSION   MZ009252
ACCESSION   MZ009308
ACCESSION   MZ009380
ACCESSION   MZ009395
ACCESSION   MZ009416
ACCESSION   MZ009427
ACCESSION   MZ009429
ACCESSION   MZ009470
ACCESSION   MZ009500
ACCESSION   MZ009511
ACCESSION   MZ009519
ACCESSION   MZ009529
ACCESSION   MZ009726
ACCESSION   MZ009771
ACCESSION   MZ009782
ACCESSION   MZ009787
ACCESSION   MZ009812
ACCESSION   MZ009870
ACCESSION   MZ009876
ACCESSION   MZ009885
ACCESSION   MZ009922
ACCESSION   MZ010891
ACCESSION   MZ010915
ACCESSION   MZ010981
ACCESSION   MZ010996
ACCESSION   MZ011030
ACCESSION   MZ011094
ACCESSION   MZ011097
ACCESSION   MZ011137
ACCESSION   MZ011183
ACCESSION   MZ011184
ACCESSION   MZ011261
ACCESSION   MZ011346
ACCESSION   MZ011399
ACCESSION   MZ011401
ACCESSION   MZ011411
ACCESSION   MZ011670
ACCESSION   MZ011696
ACCESSION   MZ011715
ACCESSION   MZ011733
ACCESSION   MZ011756
ACCESSION   MZ011809
ACCESSION   MZ011848
ACCESSION   MZ011853
ACCESSION   MZ011884
ACCESSION   MZ011886
ACCESSION   MZ011903
ACCESSION   MZ011965
ACCESSION   MZ011973
ACCESSION   MZ011980
ACCESSION   MZ012016
ACCESSION   MZ012038
ACCESSION   MZ012048
ACCESSION   MZ012146
ACCESSION   MZ012260
ACCESSION   MZ012433
ACCESSION   MZ012440
ACCESSION   MZ012460
ACCESSION   MZ012471
ACCESSION   MZ012484
ACCESSION   MZ012632
ACCESSION   MZ012805
ACCESSION   MZ012926
ACCESSION   MZ013209
ACCESSION   MZ013283
ACCESSION   MZ013288
ACCESSION   MZ013608
ACCESSION   MZ013647
ACCESSION   MZ013768
ACCESSION   MZ013788
ACCESSION   MZ013809
ACCESSION   MZ013824
ACCESSION   MZ013873
ACCESSION   MZ015051
ACCESSION   MZ015064
ACCESSION   MZ015111
ACCESSION   MZ015122
ACCESSION   MZ015320
ACCESSION   MZ015338
ACCESSION   MZ015394
ACCESSION   MZ015469
ACCESSION   MZ021002
ACCESSION   MZ021024
ACCESSION   MZ021059
ACCESSION   MZ021088
ACCESSION   MZ021133
ACCESSION   MZ021211
ACCESSION   MZ021700
ACCESSION   MZ021718
ACCESSION   MZ021727
ACCESSION   MZ021728
ACCESSION   MZ021834
ACCESSION   MZ021835
ACCESSION   MZ021859
ACCESSION   MZ022044
ACCESSION   MZ022108
ACCESSION   MZ022123
ACCESSION   MZ022153
ACCESSION   MZ022243
ACCESSION   MZ022351
ACCESSION   MZ022358
ACCESSION   MZ022417
ACCESSION   MZ022478
ACCESSION   MZ022740
ACCESSION   MZ022741
ACCESSION   MZ022830
ACCESSION   MZ022836
ACCESSION   MZ022838
ACCESSION   MZ022842
ACCESSION   MZ022894
ACCESSION   MZ022932
ACCESSION   MZ022963
ACCESSION   MZ022983
ACCESSION   MZ022990
ACCESSION   MZ023014
ACCESSION   MZ023089
ACCESSION   MZ023181
ACCESSION   MZ023200
ACCESSION   MZ023216
ACCESSION   MZ023235
ACCESSION   MZ023236
ACCESSION   MZ023380
ACCESSION   MZ023459
ACCESSION   MZ023489
ACCESSION   MZ023508
ACCESSION   MZ023520
ACCESSION   MZ023522
ACCESSION   MZ023563
ACCESSION   MZ023567
ACCESSION   MZ023595
ACCESSION   MZ023609
ACCESSION   MZ023614
ACCESSION   MZ023684
ACCESSION   MZ023687
ACCESSION   MZ023780
ACCESSION   MZ023836
ACCESSION   MZ023837
ACCESSION   MZ023878
ACCESSION   MZ023890
ACCESSION   MZ023902
ACCESSION   MZ023954
ACCESSION   MZ023956
ACCESSION   MZ023969
ACCESSION   MZ023975
ACCESSION   MZ024003
ACCESSION   MZ024110
ACCESSION   MZ024111
ACCESSION   MZ024129
ACCESSION   MZ024149
ACCESSION   MZ024304
ACCESSION   MZ024374
ACCESSION   MZ024385
ACCESSION   MZ024459
ACCESSION   MZ024479
ACCESSION   MZ024516
ACCESSION   MZ024537
ACCESSION   MZ024636
ACCESSION   MZ024645
ACCESSION   MZ024650
ACCESSION   MZ024675
ACCESSION   MZ024685
ACCESSION   MZ024712
ACCESSION   MZ024776
ACCESSION   MZ024931
ACCESSION   MZ024942
ACCESSION   MZ024976
ACCESSION   MZ025020
ACCESSION   MZ025060
ACCESSION   MZ025080
ACCESSION   MZ025090
ACCESSION   MZ025097
ACCESSION   MZ025104
ACCESSION   MZ025168
ACCESSION   MZ025223
ACCESSION   MZ025225
ACCESSION   MZ025288
ACCESSION   MZ025364
ACCESSION   MZ025380
ACCESSION   MZ025383
ACCESSION   MZ025419
ACCESSION   MZ025422
ACCESSION   MZ025461
ACCESSION   MZ025492
ACCESSION   MZ025493
ACCESSION   MZ025569
ACCESSION   MZ025580
ACCESSION   MZ025586
ACCESSION   MZ025622
ACCESSION   MZ025623
ACCESSION   MZ025649
ACCESSION   MZ025677
ACCESSION   MZ025682
ACCESSION   MZ025683
ACCESSION   MZ025903
ACCESSION   MZ028055
ACCESSION   MZ028653
ACCESSION   MZ028659
ACCESSION   MZ028736
ACCESSION   MZ028794
ACCESSION   MZ028898
ACCESSION   MZ028900
ACCESSION   MZ028913
ACCESSION   MZ029160
ACCESSION   MZ029207
ACCESSION   MZ029299
ACCESSION   MZ029773
ACCESSION   MZ029805
ACCESSION   MZ029815
ACCESSION   MZ029817
ACCESSION   MZ029890
ACCESSION   MZ029912
ACCESSION   MZ029943
ACCESSION   MZ029969
ACCESSION   MZ029976
ACCESSION   MZ030018
ACCESSION   MZ030036
ACCESSION   MZ030071
ACCESSION   MZ030126
ACCESSION   MZ030176
ACCESSION   MZ030196
ACCESSION   MZ030212
ACCESSION   MZ030228
ACCESSION   MZ030235
ACCESSION   MZ030254
ACCESSION   MZ030276
ACCESSION   MZ030292
ACCESSION   MZ030296
ACCESSION   MZ030356
ACCESSION   MZ030476
ACCESSION   MZ030490
ACCESSION   MZ030564
ACCESSION   MZ030637
ACCESSION   MZ032274
ACCESSION   MZ032296
ACCESSION   MZ032366
ACCESSION   MZ032371
ACCESSION   MZ032411
ACCESSION   MZ032465
ACCESSION   MZ032527
ACCESSION   MZ032566
ACCESSION   MZ032605
ACCESSION   MZ032665
ACCESSION   MZ032682
ACCESSION   MZ032781
ACCESSION   MZ032833
ACCESSION   MZ033149
ACCESSION   MZ033206
ACCESSION   MZ034215
ACCESSION   MZ034250
ACCESSION   MZ034375
ACCESSION   MZ034775
ACCESSION   MZ034812
ACCESSION   MZ034830
ACCESSION   MZ034839
ACCESSION   MZ034866
ACCESSION   MZ034901
ACCESSION   MZ034933
ACCESSION   MZ034957
ACCESSION   MZ034962
ACCESSION   MZ034972
ACCESSION   MZ034981
ACCESSION   MZ034987
ACCESSION   MZ034989
ACCESSION   MZ034996
ACCESSION   MZ035015
ACCESSION   MZ035019
ACCESSION   MZ035027
ACCESSION   MZ035033
ACCESSION   MZ035042
ACCESSION   MZ035073
ACCESSION   MZ035140
ACCESSION   MZ035141
ACCESSION   MZ035158
ACCESSION   MZ035159
ACCESSION   MZ035163
ACCESSION   MZ035191
ACCESSION   MZ035208
ACCESSION   MZ035282
ACCESSION   MZ035288
ACCESSION   MZ035308
ACCESSION   MZ035340
ACCESSION   MZ035364
ACCESSION   MZ035439
ACCESSION   MZ035537
ACCESSION   MZ035673
ACCESSION   MZ035691
ACCESSION   MZ035768
ACCESSION   MZ035791
ACCESSION   MZ035799
ACCESSION   MZ035820
ACCESSION   MZ035823
ACCESSION   MZ035858
ACCESSION   MZ035871
ACCESSION   MZ035901
ACCESSION   MZ035935
ACCESSION   MZ035945
ACCESSION   MZ035981
ACCESSION   MZ035993
ACCESSION   MZ036057
ACCESSION   MZ036102
ACCESSION   MZ036212
ACCESSION   MZ036240
ACCESSION   MZ036255
ACCESSION   MZ036370
ACCESSION   MZ036413
ACCESSION   MZ036430
ACCESSION   MZ036582
ACCESSION   MZ036592
ACCESSION   MZ036610
ACCESSION   MZ036658
ACCESSION   MZ036723
ACCESSION   MZ036744
ACCESSION   MZ036753
ACCESSION   MZ036891
ACCESSION   MZ036904
ACCESSION   MZ036969
ACCESSION   MZ036972
ACCESSION   MZ037007
ACCESSION   MZ037064
ACCESSION   MZ037136
ACCESSION   MZ037155
ACCESSION   MZ037287
ACCESSION   MZ037354
ACCESSION   MZ037433
ACCESSION   MZ037439
ACCESSION   MZ037489
ACCESSION   MZ037516
ACCESSION   MZ037517
ACCESSION   MZ037528
ACCESSION   MZ037569
ACCESSION   MZ037703
ACCESSION   MZ037704
ACCESSION   MZ037849
ACCESSION   MZ037867
ACCESSION   MZ037874
ACCESSION   MZ037921
ACCESSION   MZ037944
ACCESSION   MZ037947
ACCESSION   MZ037991
ACCESSION   MZ037995
ACCESSION   MZ038033
ACCESSION   MZ038038
ACCESSION   MZ038072
ACCESSION   MZ038181
ACCESSION   MZ038200
ACCESSION   MZ038230
ACCESSION   MZ038299
ACCESSION   MZ038331
ACCESSION   MZ038387
ACCESSION   MZ038454
ACCESSION   MZ038475
ACCESSION   MZ038522
ACCESSION   MZ038537
ACCESSION   MZ038544
ACCESSION   MZ038570
ACCESSION   MZ038622
ACCESSION   MZ038626
ACCESSION   MZ038643
ACCESSION   MZ038663
ACCESSION   MZ038704
ACCESSION   MZ038707
ACCESSION   MZ038756
ACCESSION   MZ038765
ACCESSION   MZ038778
ACCESSION   MZ038787
ACCESSION   MZ038819
ACCESSION   MZ038854
ACCESSION   MZ038882
ACCESSION   MZ038951
ACCESSION   MZ039078
ACCESSION   MZ039116
ACCESSION   MZ039161
ACCESSION   MZ039186
ACCESSION   MZ039189
ACCESSION   MZ039195
ACCESSION   MZ039231
ACCESSION   MZ039307
ACCESSION   MZ039315
ACCESSION   MZ039320
ACCESSION   MZ039391
ACCESSION   MZ039430
ACCESSION   MZ039497
ACCESSION   MZ039573
ACCESSION   MZ039579
ACCESSION   MZ039633
ACCESSION   MZ039767
ACCESSION   MZ039824
ACCESSION   MZ039838
ACCESSION   MZ044605
ACCESSION   MZ045006
ACCESSION   MZ045078
ACCESSION   MZ045081
ACCESSION   MZ045093
ACCESSION   MZ045129
ACCESSION   MZ045154
ACCESSION   MZ045243
ACCESSION   MZ045267
ACCESSION   MZ045282
ACCESSION   MZ045323
ACCESSION   MZ045354
ACCESSION   MZ045367
ACCESSION   MZ046861
ACCESSION   MZ046880
ACCESSION   MZ046936
ACCESSION   MZ046940
ACCESSION   MZ046943
ACCESSION   MZ046975
ACCESSION   MZ046990
ACCESSION   MZ047027
ACCESSION   MZ048040
ACCESSION   MZ048069
ACCESSION   MZ048116
ACCESSION   MZ048149
ACCESSION   MZ048171
ACCESSION   MZ048420
ACCESSION   MZ048505
ACCESSION   MZ049801
ACCESSION   MZ049825
ACCESSION   MZ053601
ACCESSION   MZ053632
ACCESSION   MZ053638
ACCESSION   MZ053667
ACCESSION   MZ053668
ACCESSION   MZ053740
ACCESSION   MZ053819
ACCESSION   MZ053863
ACCESSION   MZ053901
ACCESSION   MZ053946
ACCESSION   MZ053951
ACCESSION   MZ054047
ACCESSION   MZ054076
ACCESSION   MZ054783
ACCESSION   MZ054919
ACCESSION   MZ054922
ACCESSION   MZ054930
ACCESSION   MZ054935
ACCESSION   MZ055066
ACCESSION   MZ055311
ACCESSION   MZ055931
ACCESSION   MZ055943
ACCESSION   MZ055950
ACCESSION   MZ055951
ACCESSION   MZ055974
ACCESSION   MZ055978
ACCESSION   MZ056001
ACCESSION   MZ056012
ACCESSION   MZ056121
ACCESSION   MZ056123
ACCESSION   MZ056132
ACCESSION   MZ056149
ACCESSION   MZ056193
ACCESSION   MZ056225
ACCESSION   MZ056264
ACCESSION   MZ056272
ACCESSION   MZ056364
ACCESSION   MZ056379
ACCESSION   MZ056406
ACCESSION   MZ056410
ACCESSION   MZ056431
ACCESSION   MZ056438
ACCESSION   MZ056446
ACCESSION   MZ056540
ACCESSION   MZ057981
ACCESSION   MZ057989
ACCESSION   MZ058172
ACCESSION   MZ058390
ACCESSION   MZ058430
ACCESSION   MZ058750
ACCESSION   MZ058888
ACCESSION   MZ058974
ACCESSION   MZ059011
ACCESSION   MZ059055
ACCESSION   MZ059106
ACCESSION   MZ059125
ACCESSION   MZ059134
ACCESSION   MZ059196
ACCESSION   MZ059281
ACCESSION   MZ059286
ACCESSION   MZ059295
ACCESSION   MZ059318
ACCESSION   MZ059348
ACCESSION   MZ059357
ACCESSION   MZ059381
ACCESSION   MZ059384
ACCESSION   MZ059413
ACCESSION   MZ059431
ACCESSION   MZ059441
ACCESSION   MZ059481
ACCESSION   MZ059520
ACCESSION   MZ059526
ACCESSION   MZ059530
ACCESSION   MZ059538
ACCESSION   MZ059669
ACCESSION   MZ059690
ACCESSION   MZ059713
ACCESSION   MZ059722
ACCESSION   MZ059783
ACCESSION   MZ059808
ACCESSION   MZ059831
ACCESSION   MZ059847
ACCESSION   MZ059905
ACCESSION   MZ059920
ACCESSION   MZ059949
ACCESSION   MZ060014
ACCESSION   MZ060107
ACCESSION   MZ060117
ACCESSION   MZ060174
ACCESSION   MZ060184
ACCESSION   MZ060199
ACCESSION   MZ060221
ACCESSION   MZ060246
ACCESSION   MZ060261
ACCESSION   MZ060269
ACCESSION   MZ060290
ACCESSION   MZ060324
ACCESSION   MZ060359
ACCESSION   MZ060434
ACCESSION   MZ060477
ACCESSION   MZ060526
ACCESSION   MZ060582
ACCESSION   MZ060588
ACCESSION   MZ060623
ACCESSION   MZ060629
ACCESSION   MZ060662
ACCESSION   MZ060675
ACCESSION   MZ060818
ACCESSION   MZ060860
ACCESSION   MZ060897
ACCESSION   MZ060901
ACCESSION   MZ060906
ACCESSION   MZ061042
ACCESSION   MZ061062
ACCESSION   MZ061094
ACCESSION   MZ061104
ACCESSION   MZ061119
ACCESSION   MZ061127
ACCESSION   MZ061141
ACCESSION   MZ061233
ACCESSION   MZ061235
ACCESSION   MZ061246
ACCESSION   MZ061267
ACCESSION   MZ061373
ACCESSION   MZ061377
ACCESSION   MZ061404
ACCESSION   MZ061421
ACCESSION   MZ061434
ACCESSION   MZ061436
ACCESSION   MZ061509
ACCESSION   MZ061524
ACCESSION   MZ061567
ACCESSION   MZ061572
ACCESSION   MZ062114
ACCESSION   MZ062125
ACCESSION   MZ062127
ACCESSION   MZ062131
ACCESSION   MZ062135
ACCESSION   MZ062203
ACCESSION   MZ064676
ACCESSION   MZ064684
ACCESSION   MZ064692
ACCESSION   MZ064695
ACCESSION   MZ064702
ACCESSION   MZ064708
ACCESSION   MZ064718
ACCESSION   MZ064720
ACCESSION   MZ064769
ACCESSION   MZ064799
ACCESSION   MZ064809
ACCESSION   MZ064830
ACCESSION   MZ064943
ACCESSION   MZ064960
ACCESSION   MZ065024
ACCESSION   MZ065042
ACCESSION   MZ065173
ACCESSION   MZ065186
ACCESSION   MZ068520
ACCESSION   MZ068803
ACCESSION   MZ068847
ACCESSION   MZ068915
ACCESSION   MZ068922
ACCESSION   MZ069030
ACCESSION   MZ069192
ACCESSION   MZ069193
ACCESSION   MZ069227
ACCESSION   MZ069400
ACCESSION   MZ069465
ACCESSION   MZ069557
ACCESSION   MZ069611
ACCESSION   MZ070055
ACCESSION   MZ070383
ACCESSION   MZ070402
ACCESSION   MZ070447
ACCESSION   MZ070735
ACCESSION   MZ070989
ACCESSION   MZ071019
ACCESSION   MZ071063
ACCESSION   MZ071073
ACCESSION   MZ071098
ACCESSION   MZ071191
ACCESSION   MZ071278
ACCESSION   MZ071279
ACCESSION   MZ071303
ACCESSION   MZ071321
ACCESSION   MZ071351
ACCESSION   MZ071353
ACCESSION   MZ071354
ACCESSION   MZ071391
ACCESSION   MZ071407
ACCESSION   MZ071422
ACCESSION   MZ071440
ACCESSION   MZ071441
ACCESSION   MZ071474
ACCESSION   MZ071482
ACCESSION   MZ071565
ACCESSION   MZ071578
ACCESSION   MZ071581
ACCESSION   MZ071586
ACCESSION   MZ071590
ACCESSION   MZ071621
ACCESSION   MZ071678
ACCESSION   MZ071695
ACCESSION   MZ071748
ACCESSION   MZ071750
ACCESSION   MZ071825
ACCESSION   MZ071945
ACCESSION   MZ072054
ACCESSION   MZ072062
ACCESSION   MZ072171
ACCESSION   MZ072176
ACCESSION   MZ072192
ACCESSION   MZ072219
ACCESSION   MZ072231
ACCESSION   MZ072286
ACCESSION   MZ072307
ACCESSION   MZ072328
ACCESSION   MZ072369
ACCESSION   MZ072392
ACCESSION   MZ072396
ACCESSION   MZ072421
ACCESSION   MZ072469
ACCESSION   MZ072509
ACCESSION   MZ072619
ACCESSION   MZ072647
ACCESSION   MZ072648
ACCESSION   MZ072888
ACCESSION   MZ072926
ACCESSION   MZ072980
ACCESSION   MZ072999
ACCESSION   MZ073166
ACCESSION   MZ073222
ACCESSION   MZ073406
ACCESSION   MZ073498
ACCESSION   MZ073503
ACCESSION   MZ073528
ACCESSION   MZ073540
ACCESSION   MZ073821
ACCESSION   MZ073834
ACCESSION   MZ074062
ACCESSION   MZ074069
ACCESSION   MZ074144
ACCESSION   MZ074197
ACCESSION   MZ074217
ACCESSION   MZ074238
ACCESSION   MZ074265
ACCESSION   MZ074432
ACCESSION   MZ074470
ACCESSION   MZ074485
ACCESSION   MZ074494
ACCESSION   MZ074506
ACCESSION   MZ074603
ACCESSION   MZ074606
ACCESSION   MZ074729
ACCESSION   MZ074766
ACCESSION   MZ074796
ACCESSION   MZ074799
ACCESSION   MZ074841
ACCESSION   MZ074851
ACCESSION   MZ074869
ACCESSION   MZ074878
ACCESSION   MZ074893
ACCESSION   MZ074894
ACCESSION   MZ074904
ACCESSION   MZ074939
ACCESSION   MZ075009
ACCESSION   MZ075026
ACCESSION   MZ075059
ACCESSION   MZ075101
ACCESSION   MZ075215
ACCESSION   MZ075217
ACCESSION   MZ075227
ACCESSION   MZ075239
ACCESSION   MZ075315
ACCESSION   MZ075336
ACCESSION   MZ075358
ACCESSION   MZ075360
ACCESSION   MZ075362
ACCESSION   MZ075366
ACCESSION   MZ075389
ACCESSION   MZ075449
ACCESSION   MZ075451
ACCESSION   MZ075480
ACCESSION   MZ075533
ACCESSION   MZ075576
ACCESSION   MZ075642
ACCESSION   MZ075645
ACCESSION   MZ075670
ACCESSION   MZ075695
ACCESSION   MZ075730
ACCESSION   MZ075817
ACCESSION   MZ075832
ACCESSION   MZ075853
ACCESSION   MZ075879
ACCESSION   MZ075885
ACCESSION   MZ075911
ACCESSION   MZ075912
ACCESSION   MZ076039
ACCESSION   MZ076063
ACCESSION   MZ076071
ACCESSION   MZ076080
ACCESSION   MZ076128
ACCESSION   MZ076131
ACCESSION   MZ076175
ACCESSION   MZ076284
ACCESSION   MZ076301
ACCESSION   MZ076397
ACCESSION   MZ076439
ACCESSION   MZ076454
ACCESSION   MZ076509
ACCESSION   MZ076726
ACCESSION   MZ076931
ACCESSION   MZ082178
ACCESSION   MZ082234
ACCESSION   MZ082529
ACCESSION   MZ082595
ACCESSION   MZ082674
ACCESSION   MZ082678
ACCESSION   MZ082685
ACCESSION   MZ082725
ACCESSION   MZ082817
ACCESSION   MZ082818
ACCESSION   MZ082861
ACCESSION   MZ082866
ACCESSION   MZ082869
ACCESSION   MZ082870
ACCESSION   MZ082900
ACCESSION   MZ082909
ACCESSION   MZ083015
ACCESSION   MZ083031
ACCESSION   MZ083040
ACCESSION   MZ083054
ACCESSION   MZ083102
ACCESSION   MZ083146
ACCESSION   MZ083191
ACCESSION   MZ083304
ACCESSION   MZ083305
ACCESSION   MZ083314
ACCESSION   MZ083391
ACCESSION   MZ083458
ACCESSION   MZ083500
ACCESSION   MZ083563
ACCESSION   MZ083569
ACCESSION   MZ083586
ACCESSION   MZ083600
ACCESSION   MZ083602
ACCESSION   MZ083662
ACCESSION   MZ083763
ACCESSION   MZ083765
ACCESSION   MZ083772
ACCESSION   MZ083777
ACCESSION   MZ083797
ACCESSION   MZ083817
ACCESSION   MZ083907
ACCESSION   MZ083909
ACCESSION   MZ083921
ACCESSION   MZ084051
ACCESSION   MZ084100
ACCESSION   MZ084106
ACCESSION   MZ084259
ACCESSION   MZ084260
ACCESSION   MZ084301
ACCESSION   MZ084329
ACCESSION   MZ084412
ACCESSION   MZ084419
ACCESSION   MZ084422
ACCESSION   MZ084457
ACCESSION   MZ084508
ACCESSION   MZ084520
ACCESSION   MZ084521
ACCESSION   MZ084522
ACCESSION   MZ084571
ACCESSION   MZ084590
ACCESSION   MZ084605
ACCESSION   MZ084675
ACCESSION   MZ084754
ACCESSION   MZ084830
ACCESSION   MZ084957
ACCESSION   MZ084965
ACCESSION   MZ085013
ACCESSION   MZ085094
ACCESSION   MZ085127
ACCESSION   MZ085146
ACCESSION   MZ085171
ACCESSION   MZ085172
ACCESSION   MZ085173
ACCESSION   MZ085182
ACCESSION   MZ085198
ACCESSION   MZ085205
ACCESSION   MZ085223
ACCESSION   MZ085246
ACCESSION   MZ085285
ACCESSION   MZ085291
ACCESSION   MZ085336
ACCESSION   MZ085347
ACCESSION   MZ085407
ACCESSION   MZ085436
ACCESSION   MZ085475
ACCESSION   MZ085480
ACCESSION   MZ085523
ACCESSION   MZ085578
ACCESSION   MZ085583
ACCESSION   MZ085593
ACCESSION   MZ085653
ACCESSION   MZ085693
ACCESSION   MZ085728
ACCESSION   MZ085747
ACCESSION   MZ085777
ACCESSION   MZ085844
ACCESSION   MZ085868
ACCESSION   MZ085913
ACCESSION   MZ085940
ACCESSION   MZ085966
ACCESSION   MZ085977
ACCESSION   MZ085981
ACCESSION   MZ086037
ACCESSION   MZ086121
ACCESSION   MZ086125
ACCESSION   MZ086127
ACCESSION   MZ086130
ACCESSION   MZ086177
ACCESSION   MZ086185
ACCESSION   MZ086239
ACCESSION   MZ086315
ACCESSION   MZ086382
ACCESSION   MZ086385
ACCESSION   MZ086397
ACCESSION   MZ086421
ACCESSION   MZ086422
ACCESSION   MZ086432
ACCESSION   MZ086453
ACCESSION   MZ086480
ACCESSION   MZ086527
ACCESSION   MZ086528
ACCESSION   MZ086653
ACCESSION   MZ086726
ACCESSION   MZ087968
ACCESSION   MZ089650
ACCESSION   MZ090054
ACCESSION   MZ090180
ACCESSION   MZ090257
ACCESSION   MZ090266
ACCESSION   MZ090274
ACCESSION   MZ090280
ACCESSION   MZ090313
ACCESSION   MZ090325
ACCESSION   MZ090363
ACCESSION   MZ090396
ACCESSION   MZ090421
ACCESSION   MZ090489
ACCESSION   MZ090502
ACCESSION   MZ090530
ACCESSION   MZ090541
ACCESSION   MZ090553
ACCESSION   MZ090556
ACCESSION   MZ097533
ACCESSION   MZ097535
ACCESSION   MZ099835
ACCESSION   MZ099938
ACCESSION   MZ099941
ACCESSION   MZ100079
ACCESSION   MZ100109
ACCESSION   MZ100130
ACCESSION   MZ100160
ACCESSION   MZ100180
ACCESSION   MZ100199
ACCESSION   MZ100285
ACCESSION   MZ100297
ACCESSION   MZ100395
ACCESSION   MZ100398
ACCESSION   MZ100420
ACCESSION   MZ100497
ACCESSION   MZ100521
ACCESSION   MZ100603
ACCESSION   MZ100620
ACCESSION   MZ100645
ACCESSION   MZ100664
ACCESSION   MZ100703
ACCESSION   MZ100756
ACCESSION   MZ100763
ACCESSION   MZ100767
ACCESSION   MZ100791
ACCESSION   MZ100813
ACCESSION   MZ100873
ACCESSION   MZ100917
ACCESSION   MZ100925
ACCESSION   MZ100943
ACCESSION   MZ100994
ACCESSION   MZ101037
ACCESSION   MZ101081
ACCESSION   MZ101084
ACCESSION   MZ101105
ACCESSION   MZ101128
ACCESSION   MZ101146
ACCESSION   MZ101262
ACCESSION   MZ101279
ACCESSION   MZ101296
ACCESSION   MZ101310
ACCESSION   MZ101313
ACCESSION   MZ101381
ACCESSION   MZ101429
ACCESSION   MZ101433
ACCESSION   MZ101436
ACCESSION   MZ101437
ACCESSION   MZ101439
ACCESSION   MZ101443
ACCESSION   MZ101465
ACCESSION   MZ101483
ACCESSION   MZ101501
ACCESSION   MZ101541
ACCESSION   MZ101558
ACCESSION   MZ101690
ACCESSION   MZ101715
ACCESSION   MZ101757
ACCESSION   MZ102021
ACCESSION   MZ102032
ACCESSION   MZ102106
ACCESSION   MZ102215
ACCESSION   MZ102234
ACCESSION   MZ102237
ACCESSION   MZ130970
ACCESSION   MZ131009
ACCESSION   MZ131019
ACCESSION   MZ131036
ACCESSION   MZ131051
ACCESSION   MZ131086
ACCESSION   MZ131233
ACCESSION   MZ131307
ACCESSION   MZ131312
ACCESSION   MZ131313
ACCESSION   MZ131314
ACCESSION   MZ131342
ACCESSION   MZ131391
ACCESSION   MZ131422
ACCESSION   MZ131423
ACCESSION   MZ131460
ACCESSION   MZ131483
ACCESSION   MZ131752
ACCESSION   MZ131761
ACCESSION   MZ131787
ACCESSION   MZ131834
ACCESSION   MZ131847
ACCESSION   MZ132020
ACCESSION   MZ132052
ACCESSION   MZ132059
ACCESSION   MZ132264
ACCESSION   MZ132359
ACCESSION   MZ132435
ACCESSION   MZ132502
ACCESSION   MZ132505
ACCESSION   MZ132520
ACCESSION   MZ132533
ACCESSION   MZ132562
ACCESSION   MZ132613
ACCESSION   MZ132616
ACCESSION   MZ132660
ACCESSION   MZ132741
ACCESSION   MZ132826
ACCESSION   MZ132924
ACCESSION   MZ132985
ACCESSION   MZ133013
ACCESSION   MZ133015
ACCESSION   MZ133032
ACCESSION   MZ133058
ACCESSION   MZ133059
ACCESSION   MZ133099
ACCESSION   MZ133104
ACCESSION   MZ133146
ACCESSION   MZ133196
ACCESSION   MZ133220
ACCESSION   MZ133268
ACCESSION   MZ140398
ACCESSION   MZ140413
ACCESSION   MZ140419
ACCESSION   MZ140450
ACCESSION   MZ140462
ACCESSION   MZ140564
ACCESSION   MZ140616
ACCESSION   MZ140637
ACCESSION   MZ140639
ACCESSION   MZ140704
ACCESSION   MZ140740
ACCESSION   MZ140772
ACCESSION   MZ140888
ACCESSION   MZ140905
ACCESSION   MZ140918
ACCESSION   MZ140966
ACCESSION   MZ141072
ACCESSION   MZ141111
ACCESSION   MZ141128
ACCESSION   MZ141320
ACCESSION   MZ141431
ACCESSION   MZ141532
ACCESSION   MZ141536
ACCESSION   MZ141545
ACCESSION   MZ141580
ACCESSION   MZ141584
ACCESSION   MZ141632
ACCESSION   MZ141647
ACCESSION   MZ141649
ACCESSION   MZ141673
ACCESSION   MZ141674
ACCESSION   MZ141682
ACCESSION   MZ141690
ACCESSION   MZ141699
ACCESSION   MZ141704
ACCESSION   MZ141709
ACCESSION   MZ141768
ACCESSION   MZ141787
ACCESSION   MZ141790
ACCESSION   MZ141805
ACCESSION   MZ141809
ACCESSION   MZ141816
ACCESSION   MZ141853
ACCESSION   MZ141871
ACCESSION   MZ141885
ACCESSION   MZ141904
ACCESSION   MZ141917
ACCESSION   MZ141920
ACCESSION   MZ141948
ACCESSION   MZ141961
ACCESSION   MZ141962
ACCESSION   MZ141997
ACCESSION   MZ142071
ACCESSION   MZ142142
ACCESSION   MZ142223
ACCESSION   MZ142340
ACCESSION   MZ142357
ACCESSION   MZ142362
ACCESSION   MZ142390
ACCESSION   MZ142405
ACCESSION   MZ142416
ACCESSION   MZ142422
ACCESSION   MZ142433
ACCESSION   MZ142442
ACCESSION   MZ142446
ACCESSION   MZ142477
ACCESSION   MZ142513
ACCESSION   MZ142541
ACCESSION   MZ142563
ACCESSION   MZ142596
ACCESSION   MZ142663
ACCESSION   MZ142764
ACCESSION   MZ142778
ACCESSION   MZ142899
ACCESSION   MZ143021
ACCESSION   MZ143055
ACCESSION   MZ143139
ACCESSION   MZ143141
ACCESSION   MZ143169
ACCESSION   MZ143178
ACCESSION   MZ143303
ACCESSION   MZ143487
ACCESSION   MZ143533
ACCESSION   MZ143551
ACCESSION   MZ143556
ACCESSION   MZ143579
ACCESSION   MZ143588
ACCESSION   MZ143663
ACCESSION   MZ143705
ACCESSION   MZ143734
ACCESSION   MZ143763
ACCESSION   MZ143772
ACCESSION   MZ143774
ACCESSION   MZ143801
ACCESSION   MZ143841
ACCESSION   MZ143873
ACCESSION   MZ145447
ACCESSION   MZ145466
ACCESSION   MZ145564
ACCESSION   MZ145583
ACCESSION   MZ145588
ACCESSION   MZ145640
ACCESSION   MZ145670
ACCESSION   MZ145671
ACCESSION   MZ145691
ACCESSION   MZ145752
ACCESSION   MZ145770
ACCESSION   MZ145876
ACCESSION   MZ145878
ACCESSION   MZ145924
ACCESSION   MZ146024
ACCESSION   MZ146039
ACCESSION   MZ146108
ACCESSION   MZ146258
ACCESSION   MZ148323
ACCESSION   MZ149398
ACCESSION   MZ149410
ACCESSION   MZ149620
ACCESSION   MZ149753
ACCESSION   MZ149764
ACCESSION   MZ149794
ACCESSION   MZ149805
ACCESSION   MZ149810
ACCESSION   MZ149828
ACCESSION   MZ152367
ACCESSION   MZ152409
ACCESSION   MZ152442
ACCESSION   MZ152448
ACCESSION   MZ152466
ACCESSION   MZ152484
ACCESSION   MZ152487
ACCESSION   MZ152510
ACCESSION   MZ152514
ACCESSION   MZ152525
ACCESSION   MZ152543
ACCESSION   MZ152547
ACCESSION   MZ152559
ACCESSION   MZ152565
ACCESSION   MZ152577
ACCESSION   MZ152598
ACCESSION   MZ152599
ACCESSION   MZ152622
ACCESSION   MZ152623
ACCESSION   MZ152631
ACCESSION   MZ153496
ACCESSION   MZ153550
ACCESSION   MZ153562
ACCESSION   MZ153577
ACCESSION   MZ153599
ACCESSION   MZ153674
ACCESSION   MZ153677
ACCESSION   MZ153679
ACCESSION   MZ153691
ACCESSION   MZ153714
ACCESSION   MZ153734
ACCESSION   MZ153770
ACCESSION   MZ153872
ACCESSION   MZ153892
ACCESSION   MZ153932
ACCESSION   MZ153951
ACCESSION   MZ153975
ACCESSION   MZ154084
ACCESSION   MZ154137
ACCESSION   MZ154141
ACCESSION   MZ154177
ACCESSION   MZ154203
ACCESSION   MZ154245
ACCESSION   MZ154264
ACCESSION   MZ154284
ACCESSION   MZ154299
ACCESSION   MZ154364
ACCESSION   MZ154416
ACCESSION   MZ154420
ACCESSION   MZ154445
ACCESSION   MZ154450
ACCESSION   MZ154469
ACCESSION   MZ154475
ACCESSION   MZ154560
ACCESSION   MZ154624
ACCESSION   MZ154640
ACCESSION   MZ155983
ACCESSION   MZ156007
ACCESSION   MZ156633
ACCESSION   MZ156635
ACCESSION   MZ156700
ACCESSION   MZ156701
ACCESSION   MZ156711
ACCESSION   MZ156726
ACCESSION   MZ158728
ACCESSION   MZ158775
ACCESSION   MZ158878
ACCESSION   MZ158896
ACCESSION   MZ158903
ACCESSION   MZ158908
ACCESSION   MZ158954
ACCESSION   MZ158989
ACCESSION   MZ159004
ACCESSION   MZ159052
ACCESSION   MZ159071
ACCESSION   MZ159074
ACCESSION   MZ159077
ACCESSION   MZ159109
ACCESSION   MZ159163
ACCESSION   MZ159173
ACCESSION   MZ159199
ACCESSION   MZ159204
ACCESSION   MZ159221
ACCESSION   MZ160278
ACCESSION   MZ160393
ACCESSION   MZ160396
ACCESSION   MZ160401
ACCESSION   MZ160408
ACCESSION   MZ160409
ACCESSION   MZ161247
ACCESSION   MZ161259
ACCESSION   MZ161281
ACCESSION   MZ161297
ACCESSION   MZ161299
ACCESSION   MZ161428
ACCESSION   MZ161475
ACCESSION   MZ161491
ACCESSION   MZ161575
ACCESSION   MZ161695
ACCESSION   MZ163189
ACCESSION   MZ163204
ACCESSION   MZ163216
ACCESSION   MZ163263
ACCESSION   MZ163302
ACCESSION   MZ163311
ACCESSION   MZ163323
ACCESSION   MZ163348
ACCESSION   MZ163359
ACCESSION   MZ163360
ACCESSION   MZ163386
ACCESSION   MZ163412
ACCESSION   MZ163425
ACCESSION   MZ163456
ACCESSION   MZ163464
ACCESSION   MZ163470
ACCESSION   MZ163519
ACCESSION   MZ163530
ACCESSION   MZ163564
ACCESSION   MZ163566
ACCESSION   MZ163591
ACCESSION   MZ163597
ACCESSION   MZ163613
ACCESSION   MZ163699
ACCESSION   MZ163740
ACCESSION   MZ163753
ACCESSION   MZ163769
ACCESSION   MZ163811
ACCESSION   MZ163900
ACCESSION   MZ163925
ACCESSION   MZ164016
ACCESSION   MZ164032
ACCESSION   MZ164048
ACCESSION   MZ164083
ACCESSION   MZ164130
ACCESSION   MZ164261
ACCESSION   MZ164292
ACCESSION   MZ164298
ACCESSION   MZ164319
ACCESSION   MZ164602
ACCESSION   MZ164621
ACCESSION   MZ164642
ACCESSION   MZ164706
ACCESSION   MZ164718
ACCESSION   MZ164739
ACCESSION   MZ164779
ACCESSION   MZ164787
ACCESSION   MZ164814
ACCESSION   MZ164818
ACCESSION   MZ164855
ACCESSION   MZ164860
ACCESSION   MZ164861
ACCESSION   MZ164867
ACCESSION   MZ165990
ACCESSION   MZ166679
ACCESSION   MZ166718
ACCESSION   MZ166760
ACCESSION   MZ166783
ACCESSION   MZ166793
ACCESSION   MZ166866
ACCESSION   MZ166939
ACCESSION   MZ166951
ACCESSION   MZ166965
ACCESSION   MZ166979
ACCESSION   MZ167018
ACCESSION   MZ167081
ACCESSION   MZ167252
ACCESSION   MZ167257
ACCESSION   MZ167553
ACCESSION   MZ167622
ACCESSION   MZ167641
ACCESSION   MZ167708
ACCESSION   MZ167860
ACCESSION   MZ167868
ACCESSION   MZ167912
ACCESSION   MZ167947
ACCESSION   MZ167951
ACCESSION   MZ167969
ACCESSION   MZ167984
ACCESSION   MZ168209
ACCESSION   MZ168453
ACCESSION   MZ168514
ACCESSION   MZ169361
ACCESSION   MZ169378
ACCESSION   MZ169584
ACCESSION   MZ169605
ACCESSION   MZ170233
ACCESSION   MZ170580
ACCESSION   MZ170593
ACCESSION   MZ170609
ACCESSION   MZ170610
ACCESSION   MZ171107
ACCESSION   MZ171110
ACCESSION   MZ171478
ACCESSION   MZ171542
ACCESSION   MZ171627
ACCESSION   MZ171902
ACCESSION   MZ171963
ACCESSION   MZ172067
ACCESSION   MZ172105
ACCESSION   MZ172170
ACCESSION   MZ172279
ACCESSION   MZ172720
ACCESSION   MZ172876
ACCESSION   MZ172993
ACCESSION   MZ173020
ACCESSION   MZ173059
ACCESSION   MZ173113
ACCESSION   MZ173181
ACCESSION   MZ173274
ACCESSION   MZ173325
ACCESSION   MZ173359
ACCESSION   MZ173360
ACCESSION   MZ173392
ACCESSION   MZ173418
ACCESSION   MZ179292
ACCESSION   MZ179337
ACCESSION   MZ179353
ACCESSION   MZ179354
ACCESSION   MZ179378
ACCESSION   MZ179388
ACCESSION   MZ179452
ACCESSION   MZ179467
ACCESSION   MZ179471
ACCESSION   MZ179510
ACCESSION   MZ179556
ACCESSION   MZ179558
ACCESSION   MZ179569
ACCESSION   MZ179579
ACCESSION   MZ179607
ACCESSION   MZ179614
ACCESSION   MZ179661
ACCESSION   MZ179788
ACCESSION   MZ179790
ACCESSION   MZ179805
ACCESSION   MZ179815
ACCESSION   MZ179848
ACCESSION   MZ179886
ACCESSION   MZ179892
ACCESSION   MZ179894
ACCESSION   MZ179899
ACCESSION   MZ179906
ACCESSION   MZ180064
ACCESSION   MZ180166
ACCESSION   MZ180180
ACCESSION   MZ180198
ACCESSION   MZ180201
ACCESSION   MZ180236
ACCESSION   MZ180243
ACCESSION   MZ180252
ACCESSION   MZ180254
ACCESSION   MZ180289
ACCESSION   MZ180298
ACCESSION   MZ180315
ACCESSION   MZ180333
ACCESSION   MZ180334
ACCESSION   MZ180341
ACCESSION   MZ180394
ACCESSION   MZ180403
ACCESSION   MZ180529
ACCESSION   MZ180647
ACCESSION   MZ180674
ACCESSION   MZ180690
ACCESSION   MZ180694
ACCESSION   MZ180768
ACCESSION   MZ180793
ACCESSION   MZ180814
ACCESSION   MZ180835
ACCESSION   MZ180856
ACCESSION   MZ180864
ACCESSION   MZ180897
ACCESSION   MZ180970
ACCESSION   MZ180990
ACCESSION   MZ181075
ACCESSION   MZ181081
ACCESSION   MZ181085
ACCESSION   MZ181095
ACCESSION   MZ181105
ACCESSION   MZ181111
ACCESSION   MZ181166
ACCESSION   MZ181186
ACCESSION   MZ181206
ACCESSION   MZ181217
ACCESSION   MZ181237
ACCESSION   MZ181239
ACCESSION   MZ181359
ACCESSION   MZ181371
ACCESSION   MZ181578
ACCESSION   MZ181621
ACCESSION   MZ181660
ACCESSION   MZ181709
ACCESSION   MZ181710
ACCESSION   MZ181715
ACCESSION   MZ181736
ACCESSION   MZ181868
ACCESSION   MZ182034
ACCESSION   MZ184060
ACCESSION   MZ184108
ACCESSION   MZ184113
ACCESSION   MZ184169
ACCESSION   MZ184211
ACCESSION   MZ184235
ACCESSION   MZ184250
ACCESSION   MZ184333
ACCESSION   MZ184417
ACCESSION   MZ184484
ACCESSION   MZ184504
ACCESSION   MZ184589
ACCESSION   MZ184623
ACCESSION   MZ184630
ACCESSION   MZ184633
ACCESSION   MZ184643
ACCESSION   MZ184673
ACCESSION   MZ184759
ACCESSION   MZ184806
ACCESSION   MZ184815
ACCESSION   MZ184845
ACCESSION   MZ184971
ACCESSION   MZ185494
ACCESSION   MZ185567
ACCESSION   MZ185598
ACCESSION   MZ185673
ACCESSION   MZ185693
ACCESSION   MZ185723
ACCESSION   MZ185729
ACCESSION   MZ185753
ACCESSION   MZ185786
ACCESSION   MZ185890
ACCESSION   MZ185957
ACCESSION   MZ185980
ACCESSION   MZ186002
ACCESSION   MZ186038
ACCESSION   MZ186068
ACCESSION   MZ186114
ACCESSION   MZ186208
ACCESSION   MZ186239
ACCESSION   MZ186311
ACCESSION   MZ186360
ACCESSION   MZ186373
ACCESSION   MZ186378
ACCESSION   MZ186385
ACCESSION   MZ186388
ACCESSION   MZ186465
ACCESSION   MZ186527
ACCESSION   MZ186536
ACCESSION   MZ186572
ACCESSION   MZ186611
ACCESSION   MZ186613
ACCESSION   MZ186614
ACCESSION   MZ186638
ACCESSION   MZ186645
ACCESSION   MZ186660
ACCESSION   MZ186662
ACCESSION   MZ186684
ACCESSION   MZ186768
ACCESSION   MZ186824
ACCESSION   MZ186861
ACCESSION   MZ186898
ACCESSION   MZ186914
ACCESSION   MZ186924
ACCESSION   MZ187053
ACCESSION   MZ187113
ACCESSION   MZ187278
ACCESSION   MZ187279
ACCESSION   MZ187313
ACCESSION   MZ187349
ACCESSION   MZ187380
ACCESSION   MZ187405
ACCESSION   MZ187406
ACCESSION   MZ187451
ACCESSION   MZ187528
ACCESSION   MZ187542
ACCESSION   MZ187591
ACCESSION   MZ187647
ACCESSION   MZ187702
ACCESSION   MZ187738
ACCESSION   MZ187793
ACCESSION   MZ187870
ACCESSION   MZ187962
ACCESSION   MZ187993
ACCESSION   MZ188028
ACCESSION   MZ188119
ACCESSION   MZ188171
ACCESSION   MZ188236
ACCESSION   MZ188303
ACCESSION   MZ188324
ACCESSION   MZ188447
ACCESSION   MZ188502
ACCESSION   MZ188556
ACCESSION   MZ188583
ACCESSION   MZ188597
ACCESSION   MZ188600
ACCESSION   MZ188621
ACCESSION   MZ188690
ACCESSION   MZ189097
ACCESSION   MZ189539
ACCESSION   MZ189647
ACCESSION   MZ191449
ACCESSION   MZ191473
ACCESSION   MZ191928
ACCESSION   MZ192002
ACCESSION   MZ192404
ACCESSION   MZ192757
ACCESSION   MZ192949
ACCESSION   MZ192972
ACCESSION   MZ193128
ACCESSION   MZ193291
ACCESSION   MZ193314
ACCESSION   MZ193553
ACCESSION   MZ194003
ACCESSION   MZ194030
ACCESSION   MZ194224
ACCESSION   MZ194237
ACCESSION   MZ194289
ACCESSION   MZ194297
ACCESSION   MZ194342
ACCESSION   MZ194356
ACCESSION   MZ194477
ACCESSION   MZ194557
ACCESSION   MZ194813
ACCESSION   MZ194860
ACCESSION   MZ194884
ACCESSION   MZ194938
ACCESSION   MZ195063
ACCESSION   MZ195065
ACCESSION   MZ195066
ACCESSION   MZ195105
ACCESSION   MZ195165
ACCESSION   MZ195212
ACCESSION   MZ195270
ACCESSION   MZ195320
ACCESSION   MZ195348
ACCESSION   MZ195382
ACCESSION   MZ195415
ACCESSION   MZ195585
ACCESSION   MZ195608
ACCESSION   MZ195688
ACCESSION   MZ195751
ACCESSION   MZ195803
ACCESSION   MZ195931
ACCESSION   MZ195944
ACCESSION   MZ195968
ACCESSION   MZ195982
ACCESSION   MZ196018
ACCESSION   MZ196056
ACCESSION   MZ196087
ACCESSION   MZ196109
ACCESSION   MZ196366
ACCESSION   MZ198989
ACCESSION   MZ199091
ACCESSION   MZ201351
ACCESSION   MZ201366
ACCESSION   MZ201375
ACCESSION   MZ201438
ACCESSION   MZ201495
ACCESSION   MZ201559
ACCESSION   MZ201576
ACCESSION   MZ201577
ACCESSION   MZ201690
ACCESSION   MZ201783
ACCESSION   MZ201784
ACCESSION   MZ201794
ACCESSION   MZ201796
ACCESSION   MZ201886
ACCESSION   MZ201964
ACCESSION   MZ201997
ACCESSION   MZ202003
ACCESSION   MZ202020
ACCESSION   MZ202039
ACCESSION   MZ202060
ACCESSION   MZ202097
ACCESSION   MZ202123
ACCESSION   MZ202130
ACCESSION   MZ202131
ACCESSION   MZ202133
ACCESSION   MZ202431
ACCESSION   MZ206184
ACCESSION   MZ206224
ACCESSION   MZ206233
ACCESSION   MZ206428
ACCESSION   MZ206804
ACCESSION   MZ207298
ACCESSION   MZ207323
ACCESSION   MZ207330
ACCESSION   MZ207396
ACCESSION   MZ207451
ACCESSION   MZ207523
ACCESSION   MZ207668
ACCESSION   MZ207727
ACCESSION   MZ207739
ACCESSION   MZ207773
ACCESSION   MZ207842
ACCESSION   MZ210082
ACCESSION   MZ210133
ACCESSION   MZ210141
ACCESSION   MZ210209
ACCESSION   MZ210221
ACCESSION   MZ210244
ACCESSION   MZ210253
ACCESSION   MZ210257
ACCESSION   MZ210298
ACCESSION   MZ210347
ACCESSION   MZ210368
ACCESSION   MZ210500
ACCESSION   MZ210533
ACCESSION   MZ210566
ACCESSION   MZ210627
ACCESSION   MZ210637
ACCESSION   MZ210640
ACCESSION   MZ210644
ACCESSION   MZ210699
ACCESSION   MZ210747
ACCESSION   MZ210780
ACCESSION   MZ210855
ACCESSION   MZ210898
ACCESSION   MZ210970
ACCESSION   MZ211001
ACCESSION   MZ211037
ACCESSION   MZ211092
ACCESSION   MZ211164
ACCESSION   MZ211192
ACCESSION   MZ211251
ACCESSION   MZ211276
ACCESSION   MZ211333
ACCESSION   MZ211391
ACCESSION   MZ211478
ACCESSION   MZ211495
ACCESSION   MZ211542
ACCESSION   MZ211639
ACCESSION   MZ211649
ACCESSION   MZ211686
ACCESSION   MZ211700
ACCESSION   MZ211705
ACCESSION   MZ211725
ACCESSION   MZ211868
ACCESSION   MZ211871
ACCESSION   MZ211947
ACCESSION   MZ211949
ACCESSION   MZ211979
ACCESSION   MZ212021
ACCESSION   MZ212044
ACCESSION   MZ212048
ACCESSION   MZ212058
ACCESSION   MZ212076
ACCESSION   MZ212077
ACCESSION   MZ212112
ACCESSION   MZ212159
ACCESSION   MZ212214
ACCESSION   MZ212227
ACCESSION   MZ212249
ACCESSION   MZ212267
ACCESSION   MZ212397
ACCESSION   MZ212409
ACCESSION   MZ212437
ACCESSION   MZ212450
ACCESSION   MZ212546
ACCESSION   MZ212556
ACCESSION   MZ212622
ACCESSION   MZ212692
ACCESSION   MZ212737
ACCESSION   MZ212809
ACCESSION   MZ212828
ACCESSION   MZ212842
ACCESSION   MZ212879
ACCESSION   MZ212895
ACCESSION   MZ212971
ACCESSION   MZ213032
ACCESSION   MZ213052
ACCESSION   MZ213060
ACCESSION   MZ213069
ACCESSION   MZ213112
ACCESSION   MZ213129
ACCESSION   MZ213151
ACCESSION   MZ213159
ACCESSION   MZ213206
ACCESSION   MZ213270
ACCESSION   MZ213331
ACCESSION   MZ213361
ACCESSION   MZ213423
ACCESSION   MZ213436
ACCESSION   MZ213437
ACCESSION   MZ213447
ACCESSION   MZ213456
ACCESSION   MZ213603
ACCESSION   MZ213664
ACCESSION   MZ213687
ACCESSION   MZ213740
ACCESSION   MZ213773
ACCESSION   MZ213833
ACCESSION   MZ214030
ACCESSION   MZ214082
ACCESSION   MZ214176
ACCESSION   MZ214230
ACCESSION   MZ214261
ACCESSION   MZ214395
ACCESSION   MZ214435
ACCESSION   MZ214449
ACCESSION   MZ214566
ACCESSION   MZ214615
ACCESSION   MZ214724
ACCESSION   MZ214741
ACCESSION   MZ214746
ACCESSION   MZ214791
ACCESSION   MZ214817
ACCESSION   MZ214832
ACCESSION   MZ214857
ACCESSION   MZ214865
ACCESSION   MZ214919
ACCESSION   MZ214927
ACCESSION   MZ214967
ACCESSION   MZ215030
ACCESSION   MZ215111
ACCESSION   MZ215173
ACCESSION   MZ215224
ACCESSION   MZ215229
ACCESSION   MZ215233
ACCESSION   MZ215282
ACCESSION   MZ215306
ACCESSION   MZ215360
ACCESSION   MZ215361
ACCESSION   MZ215385
ACCESSION   MZ215435
ACCESSION   MZ215485
ACCESSION   MZ216913
ACCESSION   MZ216931
ACCESSION   MZ216936
ACCESSION   MZ216948
ACCESSION   MZ216953
ACCESSION   MZ216974
ACCESSION   MZ216995
ACCESSION   MZ217114
ACCESSION   MZ217214
ACCESSION   MZ217254
ACCESSION   MZ217305
ACCESSION   MZ217432
ACCESSION   MZ217469
ACCESSION   MZ217470
ACCESSION   MZ217480
ACCESSION   MZ217498
ACCESSION   MZ217516
ACCESSION   MZ217789
ACCESSION   MZ217809
ACCESSION   MZ217810
ACCESSION   MZ217857
ACCESSION   MZ217867
ACCESSION   MZ224471
ACCESSION   MZ225667
ACCESSION   MZ225695
ACCESSION   MZ225719
ACCESSION   MZ225738
ACCESSION   MZ225762
ACCESSION   MZ225771
ACCESSION   MZ225772
ACCESSION   MZ225795
ACCESSION   MZ225809
ACCESSION   MZ225910
ACCESSION   MZ225913
ACCESSION   MZ225914
ACCESSION   MZ225918
ACCESSION   MZ225928
ACCESSION   MZ226021
ACCESSION   MZ226054
ACCESSION   MZ226118
ACCESSION   MZ226129
ACCESSION   MZ226133
ACCESSION   MZ226200
ACCESSION   MZ226290
ACCESSION   MZ226300
ACCESSION   MZ226380
ACCESSION   MZ226386
ACCESSION   MZ227829
ACCESSION   MZ227877
ACCESSION   MZ227947
ACCESSION   MZ227956
ACCESSION   MZ227972
ACCESSION   MZ227992
ACCESSION   MZ228001
ACCESSION   MZ228003
ACCESSION   MZ228066
ACCESSION   MZ228141
ACCESSION   MZ228151
ACCESSION   MZ228175
ACCESSION   MZ228191
ACCESSION   MZ228202
ACCESSION   MZ228211
ACCESSION   MZ228212
ACCESSION   MZ228260
ACCESSION   MZ228291
ACCESSION   MZ228296
ACCESSION   MZ228318
ACCESSION   MZ228323
ACCESSION   MZ228386
ACCESSION   MZ228395
ACCESSION   MZ228535
ACCESSION   MZ228629
ACCESSION   MZ228658
ACCESSION   MZ228692
ACCESSION   MZ228711
ACCESSION   MZ228743
ACCESSION   MZ228785
ACCESSION   MZ228792
ACCESSION   MZ228819
ACCESSION   MZ228841
ACCESSION   MZ228887
ACCESSION   MZ228936
ACCESSION   MZ229021
ACCESSION   MZ229053
ACCESSION   MZ231383
ACCESSION   MZ231413
ACCESSION   MZ231516
ACCESSION   MZ231560
ACCESSION   MZ231572
ACCESSION   MZ231643
ACCESSION   MZ231851
ACCESSION   MZ231888
ACCESSION   MZ232256
ACCESSION   MZ232376
ACCESSION   MZ232520
ACCESSION   MZ232642
ACCESSION   MZ232779
ACCESSION   MZ232888
ACCESSION   MZ233078
ACCESSION   MZ233255
ACCESSION   MZ233349
ACCESSION   MZ233368
ACCESSION   MZ233389
ACCESSION   MZ233496
ACCESSION   MZ235659
ACCESSION   MZ236330
ACCESSION   MZ236334
ACCESSION   MZ236533
ACCESSION   MZ236633
ACCESSION   MZ236681
ACCESSION   MZ236930
ACCESSION   MZ236933
ACCESSION   MZ236988
ACCESSION   MZ237222
ACCESSION   MZ237245
ACCESSION   MZ237247
ACCESSION   MZ237252
ACCESSION   MZ237256
ACCESSION   MZ237266
ACCESSION   MZ237284
ACCESSION   MZ237357
ACCESSION   MZ237408
ACCESSION   MZ237509
ACCESSION   MZ237532
ACCESSION   MZ237566
ACCESSION   MZ237591
ACCESSION   MZ237606
ACCESSION   MZ237610
ACCESSION   MZ237708
ACCESSION   MZ237735
ACCESSION   MZ237766
ACCESSION   MZ237774
ACCESSION   MZ237787
ACCESSION   MZ237894
ACCESSION   MZ237912
ACCESSION   MZ237952
ACCESSION   MZ237968
ACCESSION   MZ237978
ACCESSION   MZ237988
ACCESSION   MZ237989
ACCESSION   MZ237992
ACCESSION   MZ238109
ACCESSION   MZ238265
ACCESSION   MZ238280
ACCESSION   MZ238457
ACCESSION   MZ238458
ACCESSION   MZ238489
ACCESSION   MZ238513
ACCESSION   MZ238536
ACCESSION   MZ238587
ACCESSION   MZ238609
ACCESSION   MZ238668
ACCESSION   MZ238681
ACCESSION   MZ238724
ACCESSION   MZ238743
ACCESSION   MZ238891
ACCESSION   MZ238911
ACCESSION   MZ238950
ACCESSION   MZ239114
ACCESSION   MZ239346
ACCESSION   MZ239357
ACCESSION   MZ239490
ACCESSION   MZ239509
ACCESSION   MZ239653
ACCESSION   MZ239703
ACCESSION   MZ239716
ACCESSION   MZ239781
ACCESSION   MZ239810
ACCESSION   MZ239841
ACCESSION   MZ239894
ACCESSION   MZ239904
ACCESSION   MZ239994
ACCESSION   MZ240001
ACCESSION   MZ240028
ACCESSION   MZ240062
ACCESSION   MZ240063
ACCESSION   MZ240113
ACCESSION   MZ240215
ACCESSION   MZ240247
ACCESSION   MZ240303
ACCESSION   MZ240337
ACCESSION   MZ240346
ACCESSION   MZ240367
ACCESSION   MZ240511
ACCESSION   MZ240568
ACCESSION   MZ240620
ACCESSION   MZ242519
ACCESSION   MZ242637
ACCESSION   MZ242647
ACCESSION   MZ243345
ACCESSION   MZ243409
ACCESSION   MZ243453
ACCESSION   MZ244551
ACCESSION   MZ244577
ACCESSION   MZ244578
ACCESSION   MZ244675
ACCESSION   MZ244687
ACCESSION   MZ244695
ACCESSION   MZ244715
ACCESSION   MZ244918
ACCESSION   MZ244935
ACCESSION   MZ245029
ACCESSION   MZ245049
ACCESSION   MZ245080
ACCESSION   MZ245218
ACCESSION   MZ245226
ACCESSION   MZ245256
ACCESSION   MZ245328
ACCESSION   MZ246453
ACCESSION   MZ252106
ACCESSION   MZ252145
ACCESSION   MZ252195
ACCESSION   MZ252200
ACCESSION   MZ252222
ACCESSION   MZ252240
ACCESSION   MZ252241
ACCESSION   MZ252281
ACCESSION   MZ252288
ACCESSION   MZ252451
ACCESSION   MZ252452
ACCESSION   MZ252453
ACCESSION   MZ252510
ACCESSION   MZ252544
ACCESSION   MZ252547
ACCESSION   MZ252562
ACCESSION   MZ252595
ACCESSION   MZ252605
ACCESSION   MZ252669
ACCESSION   MZ252713
ACCESSION   MZ252731
ACCESSION   MZ252782
ACCESSION   MZ252805
ACCESSION   MZ252909
ACCESSION   MZ252917
ACCESSION   MZ252962
ACCESSION   MZ252994
ACCESSION   MZ253033
ACCESSION   MZ253036
ACCESSION   MZ253037
ACCESSION   MZ253041
ACCESSION   MZ253046
ACCESSION   MZ253067
ACCESSION   MZ253073
ACCESSION   MZ253084
ACCESSION   MZ253161
ACCESSION   MZ253204
ACCESSION   MZ253231
ACCESSION   MZ253254
ACCESSION   MZ253279
ACCESSION   MZ253306
ACCESSION   MZ253311
ACCESSION   MZ253313
ACCESSION   MZ253324
ACCESSION   MZ253336
ACCESSION   MZ253346
ACCESSION   MZ253369
ACCESSION   MZ253380
ACCESSION   MZ253385
ACCESSION   MZ253390
ACCESSION   MZ253398
ACCESSION   MZ253446
ACCESSION   MZ253518
ACCESSION   MZ253527
ACCESSION   MZ253531
ACCESSION   MZ253594
ACCESSION   MZ253611
ACCESSION   MZ253622
ACCESSION   MZ253632
ACCESSION   MZ253635
ACCESSION   MZ253754
ACCESSION   MZ253764
ACCESSION   MZ253864
ACCESSION   MZ253980
ACCESSION   MZ254145
ACCESSION   MZ254161
ACCESSION   MZ254194
ACCESSION   MZ254239
ACCESSION   MZ254305
ACCESSION   MZ254321
ACCESSION   MZ254375
ACCESSION   MZ256074
ACCESSION   MZ256097
ACCESSION   MZ256130
ACCESSION   MZ256159
ACCESSION   MZ256256
ACCESSION   MZ256272
ACCESSION   MZ256274
ACCESSION   MZ256287
ACCESSION   MZ256321
ACCESSION   MZ256329
ACCESSION   MZ256384
ACCESSION   MZ256388
ACCESSION   MZ256524
ACCESSION   MZ256651
ACCESSION   MZ256715
ACCESSION   MZ256899
ACCESSION   MZ256936
ACCESSION   MZ256991
ACCESSION   MZ257001
ACCESSION   MZ257010
ACCESSION   MZ257018
ACCESSION   MZ257037
ACCESSION   MZ257047
ACCESSION   MZ257064
ACCESSION   MZ257084
ACCESSION   MZ257130
ACCESSION   MZ257136
ACCESSION   MZ257146
ACCESSION   MZ257176
ACCESSION   MZ257178
ACCESSION   MZ257250
ACCESSION   MZ257254
ACCESSION   MZ257267
ACCESSION   MZ257268
ACCESSION   MZ257295
ACCESSION   MZ257314
ACCESSION   MZ257353
ACCESSION   MZ257407
ACCESSION   MZ257424
ACCESSION   MZ257426
ACCESSION   MZ257430
ACCESSION   MZ257432
ACCESSION   MZ257441
ACCESSION   MZ257446
ACCESSION   MZ257460
ACCESSION   MZ257496
ACCESSION   MZ257534
ACCESSION   MZ257559
ACCESSION   MZ257577
ACCESSION   MZ257578
ACCESSION   MZ257587
ACCESSION   MZ257589
ACCESSION   MZ257614
ACCESSION   MZ257771
ACCESSION   MZ257774
ACCESSION   MZ257799
ACCESSION   MZ257812
ACCESSION   MZ257823
ACCESSION   MZ257824
ACCESSION   MZ257834
ACCESSION   MZ257835
ACCESSION   MZ257873
ACCESSION   MZ257882
ACCESSION   MZ257993
ACCESSION   MZ258154
ACCESSION   MZ258165
ACCESSION   MZ258169
ACCESSION   MZ258175
ACCESSION   MZ258199
ACCESSION   MZ258257
ACCESSION   MZ258423
ACCESSION   MZ258454
ACCESSION   MZ258465
ACCESSION   MZ258496
ACCESSION   MZ258506
ACCESSION   MZ258512
ACCESSION   MZ258561
ACCESSION   MZ258970
ACCESSION   MZ259025
ACCESSION   MZ259033
ACCESSION   MZ259039
ACCESSION   MZ259067
ACCESSION   MZ259101
ACCESSION   MZ259201
ACCESSION   MZ259204
ACCESSION   MZ259282
ACCESSION   MZ259325
ACCESSION   MZ259327
ACCESSION   MZ259359
ACCESSION   MZ259384
ACCESSION   MZ259399
ACCESSION   MZ259407
ACCESSION   MZ259500
ACCESSION   MZ259501
ACCESSION   MZ260040
ACCESSION   MZ260046
ACCESSION   MZ260076
ACCESSION   MZ260101
ACCESSION   MZ260151
ACCESSION   MZ260177
ACCESSION   MZ260216
ACCESSION   MZ260217
ACCESSION   MZ260232
ACCESSION   MZ260255
ACCESSION   MZ260274
ACCESSION   MZ260275
ACCESSION   MZ260285
ACCESSION   MZ260293
ACCESSION   MZ260302
ACCESSION   MZ260323
ACCESSION   MZ260348
ACCESSION   MZ260370
ACCESSION   MZ260376
ACCESSION   MZ260423
ACCESSION   MZ260457
ACCESSION   MZ260487
ACCESSION   MZ260494
ACCESSION   MZ260508
ACCESSION   MZ260524
ACCESSION   MZ260560
ACCESSION   MZ260561
ACCESSION   MZ260766
ACCESSION   MZ261038
ACCESSION   MZ261127
ACCESSION   MZ261184
ACCESSION   MZ261405
ACCESSION   MZ262482
ACCESSION   MZ262509
ACCESSION   MZ264896
ACCESSION   MZ266712
ACCESSION   MZ267310
ACCESSION   MZ267446
ACCESSION   MZ268275
ACCESSION   MZ268285
ACCESSION   MZ268307
ACCESSION   MZ268372
ACCESSION   MZ269786
ACCESSION   MZ269826
ACCESSION   MZ270195
ACCESSION   MZ270318
ACCESSION   MZ270322
ACCESSION   MZ270395
ACCESSION   MZ270470
ACCESSION   MZ270524
ACCESSION   MZ270773
ACCESSION   MZ270802
ACCESSION   MZ270808
ACCESSION   MZ270949
ACCESSION   MZ271081
ACCESSION   MZ271093
ACCESSION   MZ271107
ACCESSION   MZ271117
ACCESSION   MZ271177
ACCESSION   MZ271184
ACCESSION   MZ271251
ACCESSION   MZ271269
ACCESSION   MZ271310
ACCESSION   MZ271399
ACCESSION   MZ271432
ACCESSION   MZ271439
ACCESSION   MZ271466
ACCESSION   MZ271492
ACCESSION   MZ271515
ACCESSION   MZ271526
ACCESSION   MZ271636
ACCESSION   MZ271637
ACCESSION   MZ271747
ACCESSION   MZ271771
ACCESSION   MZ272742
ACCESSION   MZ274486
ACCESSION   MZ274517
ACCESSION   MZ274541
ACCESSION   MZ274558
ACCESSION   MZ274594
ACCESSION   MZ275007
ACCESSION   MZ275027
ACCESSION   MZ275147
ACCESSION   MZ275174
ACCESSION   MZ275197
ACCESSION   MZ278053
ACCESSION   MZ278219
ACCESSION   MZ278224
ACCESSION   MZ278229
ACCESSION   MZ278237
ACCESSION   MZ278372
ACCESSION   MZ278395
ACCESSION   MZ278408
ACCESSION   MZ278648
ACCESSION   MZ278664
ACCESSION   MZ278744
ACCESSION   MZ278752
ACCESSION   MZ278817
ACCESSION   MZ278851
ACCESSION   MZ278859
ACCESSION   MZ278945
ACCESSION   MZ278956
ACCESSION   MZ279082
ACCESSION   MZ279137
ACCESSION   MZ279162
ACCESSION   MZ279194
ACCESSION   MZ279208
ACCESSION   MZ279221
ACCESSION   MZ279232
ACCESSION   MZ279265
ACCESSION   MZ279369
ACCESSION   MZ279415
ACCESSION   MZ279458
ACCESSION   MZ279470
ACCESSION   MZ279538
ACCESSION   MZ279555
ACCESSION   MZ279559
ACCESSION   MZ279595
ACCESSION   MZ279620
ACCESSION   MZ279634
ACCESSION   MZ279658
ACCESSION   MZ280052
ACCESSION   MZ280058
ACCESSION   MZ280233
ACCESSION   MZ280283
ACCESSION   MZ280338
ACCESSION   MZ280421
ACCESSION   MZ280446
ACCESSION   MZ280519
ACCESSION   MZ280527
ACCESSION   MZ280548
ACCESSION   MZ280550
ACCESSION   MZ280646
ACCESSION   MZ280753
ACCESSION   MZ280770
ACCESSION   MZ280830
ACCESSION   MZ280835
ACCESSION   MZ280838
ACCESSION   MZ280893
ACCESSION   MZ281002
ACCESSION   MZ281029
ACCESSION   MZ281097
ACCESSION   MZ281109
ACCESSION   MZ281236
ACCESSION   MZ281523
ACCESSION   MZ281553
ACCESSION   MZ281625
ACCESSION   MZ281674
ACCESSION   MZ281706
ACCESSION   MZ281781
ACCESSION   MZ281907
ACCESSION   MZ281996
ACCESSION   MZ282049
ACCESSION   MZ282051
ACCESSION   MZ282063
ACCESSION   MZ282066
ACCESSION   MZ282080
ACCESSION   MZ282095
ACCESSION   MZ282114
ACCESSION   MZ282142
ACCESSION   MZ282159
ACCESSION   MZ282236
ACCESSION   MZ282269
ACCESSION   MZ282366
ACCESSION   MZ282372
ACCESSION   MZ282392
ACCESSION   MZ282414
ACCESSION   MZ282434
ACCESSION   MZ282455
ACCESSION   MZ282479
ACCESSION   MZ282489
ACCESSION   MZ282567
ACCESSION   MZ282577
ACCESSION   MZ282589
ACCESSION   MZ282629
ACCESSION   MZ282680
ACCESSION   MZ282708
ACCESSION   MZ282746
ACCESSION   MZ282747
ACCESSION   MZ282787
ACCESSION   MZ282865
ACCESSION   MZ282875
ACCESSION   MZ282876
ACCESSION   MZ282953
ACCESSION   MZ282965
ACCESSION   MZ283007
ACCESSION   MZ283012
ACCESSION   MZ283021
ACCESSION   MZ283113
ACCESSION   MZ283116
ACCESSION   MZ283144
ACCESSION   MZ283148
ACCESSION   MZ283293
ACCESSION   MZ283303
ACCESSION   MZ283364
ACCESSION   MZ283389
ACCESSION   MZ283454
ACCESSION   MZ283455
ACCESSION   MZ283552
ACCESSION   MZ283560
ACCESSION   MZ283620
ACCESSION   MZ283707
ACCESSION   MZ283753
ACCESSION   MZ283783
ACCESSION   MZ283820
ACCESSION   MZ283855
ACCESSION   MZ283872
ACCESSION   MZ283902
ACCESSION   MZ284128
ACCESSION   MZ284395
ACCESSION   MZ284493
ACCESSION   MZ284553
ACCESSION   MZ284597
ACCESSION   MZ284639
ACCESSION   MZ284686
ACCESSION   MZ284721
ACCESSION   MZ284752
ACCESSION   MZ284771
ACCESSION   MZ284774
ACCESSION   MZ284799
ACCESSION   MZ284802
ACCESSION   MZ286659
ACCESSION   MZ286664
ACCESSION   MZ286680
ACCESSION   MZ286688
ACCESSION   MZ286730
ACCESSION   MZ286741
ACCESSION   MZ286757
ACCESSION   MZ287827
ACCESSION   MZ287950
ACCESSION   MZ287996
ACCESSION   MZ287997
ACCESSION   MZ288067
ACCESSION   MZ288089
ACCESSION   MZ288103
ACCESSION   MZ288142
ACCESSION   MZ288147
ACCESSION   MZ288154
ACCESSION   MZ288179
ACCESSION   MZ288187
ACCESSION   MZ288195
ACCESSION   MZ288199
ACCESSION   MZ288203
ACCESSION   MZ288245
ACCESSION   MZ288250
ACCESSION   MZ288269
ACCESSION   MZ288284
ACCESSION   MZ288299
ACCESSION   MZ288304
ACCESSION   MZ288308
ACCESSION   MZ288313
ACCESSION   MZ288320
ACCESSION   MZ288329
ACCESSION   MZ288332
ACCESSION   MZ288349
ACCESSION   MZ288506
ACCESSION   MZ288547
ACCESSION   MZ288607
ACCESSION   MZ288665
ACCESSION   MZ288680
ACCESSION   MZ288681
ACCESSION   MZ288683
ACCESSION   MZ290261
ACCESSION   MZ290312
ACCESSION   MZ290322
ACCESSION   MZ290330
ACCESSION   MZ290348
ACCESSION   MZ290377
ACCESSION   MZ290384
ACCESSION   MZ290406
ACCESSION   MZ290450
ACCESSION   MZ290498
ACCESSION   MZ290516
ACCESSION   MZ290694
ACCESSION   MZ290698
ACCESSION   MZ290764
ACCESSION   MZ290815
ACCESSION   MZ290829
ACCESSION   MZ290870
ACCESSION   MZ290881
ACCESSION   MZ290900
ACCESSION   MZ290942
ACCESSION   MZ290990
ACCESSION   MZ290998
ACCESSION   MZ291016
ACCESSION   MZ291030
ACCESSION   MZ291141
ACCESSION   MZ291219
ACCESSION   MZ291250
ACCESSION   MZ291259
ACCESSION   MZ291275
ACCESSION   MZ291310
ACCESSION   MZ291348
ACCESSION   MZ291441
ACCESSION   MZ293910
ACCESSION   MZ294090
ACCESSION   MZ294100
ACCESSION   MZ294119
ACCESSION   MZ294171
ACCESSION   MZ294234
ACCESSION   MZ294273
ACCESSION   MZ294284
ACCESSION   MZ294287
ACCESSION   MZ294288
ACCESSION   MZ294290
ACCESSION   MZ294486
ACCESSION   MZ294627
ACCESSION   MZ294694
ACCESSION   MZ294701
ACCESSION   MZ294726
ACCESSION   MZ294728
ACCESSION   MZ294776
ACCESSION   MZ295325
ACCESSION   MZ295414
ACCESSION   MZ295861
ACCESSION   MZ295966
ACCESSION   MZ295981
ACCESSION   MZ296117
ACCESSION   MZ296419
ACCESSION   MZ296442
ACCESSION   MZ296459
ACCESSION   MZ296507
ACCESSION   MZ296562
ACCESSION   MZ296565
ACCESSION   MZ296576
ACCESSION   MZ296622
ACCESSION   MZ296636
ACCESSION   MZ296671
ACCESSION   MZ296699
ACCESSION   MZ296735
ACCESSION   MZ298071
ACCESSION   MZ304800
ACCESSION   MZ304877
ACCESSION   MZ304883
ACCESSION   MZ304899
ACCESSION   MZ306065
ACCESSION   MZ306079
ACCESSION   MZ306106
ACCESSION   MZ306407
ACCESSION   MZ306495
ACCESSION   MZ306570
ACCESSION   MZ306615
ACCESSION   MZ306683
ACCESSION   MZ306777
ACCESSION   MZ307203
ACCESSION   MZ307492
ACCESSION   MZ307612
ACCESSION   MZ307663
ACCESSION   MZ307685
ACCESSION   MZ307722
ACCESSION   MZ307739
ACCESSION   MZ307757
ACCESSION   MZ307911
ACCESSION   MZ307929
ACCESSION   MZ307947
ACCESSION   MZ307977
ACCESSION   MZ308014
ACCESSION   MZ308026
ACCESSION   MZ308181
ACCESSION   MZ308222
ACCESSION   MZ308228
ACCESSION   MZ308252
ACCESSION   MZ308269
ACCESSION   MZ308278
ACCESSION   MZ308279
ACCESSION   MZ308324
ACCESSION   MZ308331
ACCESSION   MZ308333
ACCESSION   MZ308367
ACCESSION   MZ308420
ACCESSION   MZ310357
ACCESSION   MZ310903
ACCESSION   MZ311064
ACCESSION   MZ311148
ACCESSION   MZ311496
ACCESSION   MZ311507
ACCESSION   MZ312686
ACCESSION   MZ312917
ACCESSION   MZ315127
ACCESSION   MZ315213
ACCESSION   MZ315241
ACCESSION   MZ315250
ACCESSION   MZ315256
ACCESSION   MZ315417
ACCESSION   MZ315587
ACCESSION   MZ315653
ACCESSION   MZ315681
ACCESSION   MZ315701
ACCESSION   MZ315713
ACCESSION   MZ315743
ACCESSION   MZ315825
ACCESSION   MZ315831
ACCESSION   MZ315844
ACCESSION   MZ315854
ACCESSION   MZ315859
ACCESSION   MZ315876
ACCESSION   MZ315961
ACCESSION   MZ315963
ACCESSION   MZ316040
ACCESSION   MZ316089
ACCESSION   MZ316121
ACCESSION   MZ316167
ACCESSION   MZ316190
ACCESSION   MZ316227
ACCESSION   MZ316243
ACCESSION   MZ316287
ACCESSION   MZ316315
ACCESSION   MZ316320
ACCESSION   MZ316324
ACCESSION   MZ316337
ACCESSION   MZ316388
ACCESSION   MZ316507
ACCESSION   MZ316561
ACCESSION   MZ316571
ACCESSION   MZ316664
ACCESSION   MZ316708
ACCESSION   MZ316827
ACCESSION   MZ316919
ACCESSION   MZ316965
ACCESSION   MZ316971
ACCESSION   MZ317087
ACCESSION   MZ317134
ACCESSION   MZ317226
ACCESSION   MZ317234
ACCESSION   MZ317749
ACCESSION   MZ317771
ACCESSION   MZ317781
ACCESSION   MZ317822
ACCESSION   MZ317830
ACCESSION   MZ317833
ACCESSION   MZ318751
ACCESSION   MZ318804
ACCESSION   MZ318814
ACCESSION   MZ318963
ACCESSION   MZ318997
ACCESSION   MZ319012
ACCESSION   MZ319043
ACCESSION   MZ319251
ACCESSION   MZ319328
ACCESSION   MZ319370
ACCESSION   MZ319519
ACCESSION   MZ319689
ACCESSION   MZ319743
ACCESSION   MZ319778
ACCESSION   MZ319863
ACCESSION   MZ320005
ACCESSION   MZ320552
ACCESSION   MZ320788
ACCESSION   MZ320856
ACCESSION   MZ321059
ACCESSION   MZ321078
ACCESSION   MZ321130
ACCESSION   MZ321152
ACCESSION   MZ321165
ACCESSION   MZ321181
ACCESSION   MZ321240
ACCESSION   MZ321259
ACCESSION   MZ321340
ACCESSION   MZ321352
ACCESSION   MZ321400
ACCESSION   MZ321409
ACCESSION   MZ321412
ACCESSION   MZ321447
ACCESSION   MZ321460
ACCESSION   MZ321472
ACCESSION   MZ321541
ACCESSION   MZ329316
ACCESSION   MZ331021
ACCESSION   MZ331033
ACCESSION   MZ331150
ACCESSION   MZ331151
ACCESSION   MZ331153
ACCESSION   MZ331161
ACCESSION   MZ331162
ACCESSION   MZ331228
ACCESSION   MZ331232
ACCESSION   MZ331714
ACCESSION   MZ333290
ACCESSION   MZ333304
ACCESSION   MZ333399
ACCESSION   MZ336945
ACCESSION   MZ336995
ACCESSION   MZ337035
ACCESSION   MZ337081
ACCESSION   MZ337092
ACCESSION   MZ337119
ACCESSION   MZ337121
ACCESSION   MZ337130
ACCESSION   MZ337141
ACCESSION   MZ337144
ACCESSION   MZ337156
ACCESSION   MZ337159
ACCESSION   MZ337205
ACCESSION   MZ337210
ACCESSION   MZ337213
ACCESSION   MZ337249
ACCESSION   MZ337257
ACCESSION   MZ337272
ACCESSION   MZ337275
ACCESSION   MZ337328
ACCESSION   MZ337352
ACCESSION   MZ337365
ACCESSION   MZ337372
ACCESSION   MZ340749
ACCESSION   MZ340781
ACCESSION   MZ340816
ACCESSION   MZ340965
ACCESSION   MZ341216
ACCESSION   MZ341315
ACCESSION   MZ341383
ACCESSION   MZ341483
ACCESSION   MZ341575
ACCESSION   MZ341599
ACCESSION   MZ341703
ACCESSION   MZ341752
ACCESSION   MZ341772
ACCESSION   MZ341819
ACCESSION   MZ341899
ACCESSION   MZ341963
ACCESSION   MZ341964
ACCESSION   MZ342085
ACCESSION   MZ342196
ACCESSION   MZ342305
ACCESSION   MZ342327
ACCESSION   MZ342435
ACCESSION   MZ342459
ACCESSION   MZ342523
ACCESSION   MZ342532
ACCESSION   MZ342555
ACCESSION   MZ342571
ACCESSION   MZ342685
ACCESSION   MZ343578
ACCESSION   MZ343604
ACCESSION   MZ343609
ACCESSION   MZ343748
ACCESSION   MZ344610
ACCESSION   MZ344612
ACCESSION   MZ344618
ACCESSION   MZ344623
ACCESSION   MZ349170
ACCESSION   MZ349236
ACCESSION   MZ349274
ACCESSION   MZ349296
ACCESSION   MZ349299
ACCESSION   MZ349365
ACCESSION   MZ349408
ACCESSION   MZ349514
ACCESSION   MZ349520
ACCESSION   MZ349588
ACCESSION   MZ349605
ACCESSION   MZ349616
ACCESSION   MZ349626
ACCESSION   MZ349676
ACCESSION   MZ349699
ACCESSION   MZ349807
ACCESSION   MZ351825
ACCESSION   MZ352234
ACCESSION   MZ353737
ACCESSION   MZ353795
ACCESSION   MZ353799
ACCESSION   MZ353812
ACCESSION   MZ353823
ACCESSION   MZ353838
ACCESSION   MZ353979
ACCESSION   MZ354163
ACCESSION   MZ354166
ACCESSION   MZ354184
ACCESSION   MZ354205
ACCESSION   MZ354234
ACCESSION   MZ354337
ACCESSION   MZ354391
ACCESSION   MZ354419
ACCESSION   MZ354462
ACCESSION   MZ354475
ACCESSION   MZ354486
ACCESSION   MZ354488
ACCESSION   MZ354496
ACCESSION   MZ354586
ACCESSION   MZ357563
ACCESSION   MZ357600
ACCESSION   MZ357627
ACCESSION   MZ357800
ACCESSION   MZ357803
ACCESSION   MZ358475
ACCESSION   MZ358477
ACCESSION   MZ358510
ACCESSION   MZ358534
ACCESSION   MZ358576
ACCESSION   MZ358613
ACCESSION   MZ358671
ACCESSION   MZ358672
ACCESSION   MZ358675
ACCESSION   MZ358677
ACCESSION   MZ358678
ACCESSION   MZ358769
ACCESSION   MZ358799
ACCESSION   MZ358809
ACCESSION   MZ360081
ACCESSION   MZ360136
ACCESSION   MZ360528
ACCESSION   MZ360630
ACCESSION   MZ360842
ACCESSION   MZ361926
ACCESSION   MZ362470
ACCESSION   MZ362499
ACCESSION   MZ362887
ACCESSION   MZ362947
ACCESSION   MZ363171
ACCESSION   MZ363191
ACCESSION   MZ363237
ACCESSION   MZ363248
ACCESSION   MZ363256
ACCESSION   MZ363288
ACCESSION   MZ363291
ACCESSION   MZ363292
ACCESSION   MZ363653
ACCESSION   MZ366562
ACCESSION   MZ366602
ACCESSION   MZ366645
ACCESSION   MZ366694
ACCESSION   MZ368171
ACCESSION   MZ368181
ACCESSION   MZ368238
ACCESSION   MZ368247
ACCESSION   MZ371110
ACCESSION   MZ371135
ACCESSION   MZ371153
ACCESSION   MZ371193
ACCESSION   MZ371215
ACCESSION   MZ371241
ACCESSION   MZ371301
ACCESSION   MZ371323
ACCESSION   MZ371382
ACCESSION   MZ371484
ACCESSION   MZ371538
ACCESSION   MZ371566
ACCESSION   MZ371613
ACCESSION   MZ371659
ACCESSION   MZ371796
ACCESSION   MZ371863
ACCESSION   MZ371894
ACCESSION   MZ371955
ACCESSION   MZ371992
ACCESSION   MZ371994
ACCESSION   MZ372042
ACCESSION   MZ372043
ACCESSION   MZ372058
ACCESSION   MZ372120
ACCESSION   MZ372131
ACCESSION   MZ372132
ACCESSION   MZ372187
ACCESSION   MZ372557
ACCESSION   MZ372658
ACCESSION   MZ372680
ACCESSION   MZ372760
ACCESSION   MZ372823
ACCESSION   MZ372919
ACCESSION   MZ372931
ACCESSION   MZ372939
ACCESSION   MZ372974
ACCESSION   MZ372975
ACCESSION   MZ373787
ACCESSION   MZ375591
ACCESSION   MZ375983
ACCESSION   MZ376060
ACCESSION   MZ376080
ACCESSION   MZ376108
ACCESSION   MZ376115
ACCESSION   MZ376130
ACCESSION   MZ376143
ACCESSION   MZ376184
ACCESSION   MZ376216
ACCESSION   MZ376217
ACCESSION   MZ376331
ACCESSION   MZ376371
ACCESSION   MZ376446
ACCESSION   MZ376529
ACCESSION   MZ376595
ACCESSION   MZ376785
ACCESSION   MZ377775
ACCESSION   MZ377944
ACCESSION   MZ377983
ACCESSION   MZ378019
ACCESSION   MZ378212
ACCESSION   MZ378231
ACCESSION   MZ378259
ACCESSION   MZ378367
ACCESSION   MZ378578
ACCESSION   MZ378612
ACCESSION   MZ378641
ACCESSION   MZ378653
ACCESSION   MZ378670
ACCESSION   MZ379562
ACCESSION   MZ379564
ACCESSION   MZ384262
ACCESSION   MZ384285
ACCESSION   MZ384359
ACCESSION   MZ385562
ACCESSION   MZ385820
ACCESSION   MZ385861
ACCESSION   MZ386177
ACCESSION   MZ386266
ACCESSION   MZ386383
ACCESSION   MZ386438
ACCESSION   MZ386493
ACCESSION   MZ386592
ACCESSION   MZ386606
ACCESSION   MZ388263
ACCESSION   MZ389943
ACCESSION   MZ389992
ACCESSION   MZ390012
ACCESSION   MZ390051
ACCESSION   MZ390087
ACCESSION   MZ390099
ACCESSION   MZ390116
ACCESSION   MZ390179
ACCESSION   MZ390187
ACCESSION   MZ390207
ACCESSION   MZ390247
ACCESSION   MZ390272
ACCESSION   MZ390279
ACCESSION   MZ390293
ACCESSION   MZ390355
ACCESSION   MZ390360
ACCESSION   MZ390364
ACCESSION   MZ390370
ACCESSION   MZ390397
ACCESSION   MZ390516
ACCESSION   MZ390541
ACCESSION   MZ390544
ACCESSION   MZ390560
ACCESSION   MZ390608
ACCESSION   MZ390623
ACCESSION   MZ390650
ACCESSION   MZ390652
ACCESSION   MZ390701
ACCESSION   MZ390750
ACCESSION   MZ390755
ACCESSION   MZ390763
ACCESSION   MZ390794
ACCESSION   MZ390823
ACCESSION   MZ390904
ACCESSION   MZ390925
ACCESSION   MZ390967
ACCESSION   MZ392055
ACCESSION   MZ393411
ACCESSION   MZ393532
ACCESSION   MZ397957
ACCESSION   MZ398550
ACCESSION   MZ398732
ACCESSION   MZ398795
ACCESSION   MZ398810
ACCESSION   MZ399025
ACCESSION   MZ401519
ACCESSION   MZ401543
ACCESSION   MZ401571
ACCESSION   MZ401572
ACCESSION   MZ401590
ACCESSION   MZ401837
ACCESSION   MZ401927
ACCESSION   MZ401940
ACCESSION   MZ402326
ACCESSION   MZ402372
ACCESSION   MZ404466
ACCESSION   MZ405193
ACCESSION   MZ405310
ACCESSION   MZ410077
ACCESSION   MZ410087
ACCESSION   MZ410099
ACCESSION   MZ411819
ACCESSION   MZ411922
ACCESSION   MZ412340
ACCESSION   MZ414328
ACCESSION   MZ414439
ACCESSION   MZ414522
ACCESSION   MZ414656
ACCESSION   MZ414715
ACCESSION   MZ414912
ACCESSION   MZ415147
ACCESSION   MZ415169
ACCESSION   MZ415185
ACCESSION   MZ415253
ACCESSION   MZ415533
ACCESSION   MZ415629
ACCESSION   MZ415645
ACCESSION   MZ415862
ACCESSION   MZ415868
ACCESSION   MZ415884
ACCESSION   MZ415908
ACCESSION   MZ416096
ACCESSION   MZ425110
ACCESSION   MZ429168
ACCESSION   MZ430615
ACCESSION   MZ430675
ACCESSION   MZ430773
ACCESSION   MZ430805
ACCESSION   MZ430921
ACCESSION   MZ431895
ACCESSION   MZ432235
ACCESSION   MZ432261
ACCESSION   MZ432358
ACCESSION   MZ432392
ACCESSION   MZ432400
ACCESSION   MZ432637
ACCESSION   MZ433155
ACCESSION   MZ433160
ACCESSION   MZ433999
ACCESSION   MZ434587
ACCESSION   MZ436519
ACCESSION   MZ436520
ACCESSION   MZ438647
ACCESSION   MZ440624
ACCESSION   MZ447816
ACCESSION   MZ448226
ACCESSION   MZ448466
ACCESSION   MZ448649
ACCESSION   MZ448678
ACCESSION   MZ448801
ACCESSION   MZ448958
ACCESSION   MZ448965
ACCESSION   MZ449039
ACCESSION   MZ449057
ACCESSION   MZ449059
ACCESSION   MZ450013
ACCESSION   MZ450020
ACCESSION   MZ450031
ACCESSION   MZ450277
ACCESSION   MZ450321
ACCESSION   MZ450498
ACCESSION   MZ450671
ACCESSION   MZ450724
ACCESSION   MZ450749
ACCESSION   MZ451443
ACCESSION   MZ451457
ACCESSION   MZ451500
ACCESSION   MZ451501
ACCESSION   MZ451505
ACCESSION   MZ451510
ACCESSION   MZ451555
ACCESSION   MZ451575
ACCESSION   MZ451772
ACCESSION   MZ451809
ACCESSION   MZ451902
ACCESSION   MZ451949
ACCESSION   MZ451951
ACCESSION   MZ453809
ACCESSION   MZ454470
ACCESSION   MZ454528
ACCESSION   MZ454534
ACCESSION   MZ454666
ACCESSION   MZ454685
ACCESSION   MZ454986
ACCESSION   MZ455003
ACCESSION   MZ455016
ACCESSION   MZ455142
ACCESSION   MZ455168
ACCESSION   MZ455233
ACCESSION   MZ455379
ACCESSION   MZ455473
ACCESSION   MZ455590
ACCESSION   MZ455702
ACCESSION   MZ455815
ACCESSION   MZ455912
ACCESSION   MZ455959
ACCESSION   MZ458167
ACCESSION   MZ462737
ACCESSION   MZ467869
ACCESSION   MZ467889
ACCESSION   MZ467958
ACCESSION   MZ470779
ACCESSION   MZ471711
ACCESSION   MZ471724
ACCESSION   MZ471804
ACCESSION   MZ472034
ACCESSION   MZ472117
ACCESSION   MZ473537
ACCESSION   MZ474177
ACCESSION   MZ476120
ACCESSION   MZ476132
ACCESSION   MZ477911
ACCESSION   MZ478028
ACCESSION   MZ490271
ACCESSION   MZ491048
ACCESSION   MZ491315
ACCESSION   MZ491345
ACCESSION   MZ491373
ACCESSION   MZ491509
ACCESSION   MZ491550
ACCESSION   MZ491611
ACCESSION   MZ491705
ACCESSION   MZ491736
ACCESSION   MZ491737
ACCESSION   MZ491774
ACCESSION   MZ492255
ACCESSION   MZ492350
ACCESSION   MZ493459
ACCESSION   MZ493522
ACCESSION   MZ493576
ACCESSION   MZ493621
ACCESSION   MZ493623
ACCESSION   MZ493679
ACCESSION   MZ497710
ACCESSION   MZ497738
ACCESSION   MZ497775
ACCESSION   MZ497890
ACCESSION   MZ497914
ACCESSION   MZ497916
ACCESSION   MZ497939
ACCESSION   MZ498062
ACCESSION   MZ498374
ACCESSION   MZ498380
ACCESSION   MZ498452
ACCESSION   MZ498601
ACCESSION   MZ498604
ACCESSION   MZ498611
ACCESSION   MZ498612
ACCESSION   MZ498613
ACCESSION   MZ498827
ACCESSION   MZ498944
ACCESSION   MZ499192
ACCESSION   MZ499273
ACCESSION   MZ499288
ACCESSION   MZ499400
ACCESSION   MZ500164
ACCESSION   MZ500430
ACCESSION   MZ505753
ACCESSION   MZ511619
ACCESSION   MZ512597
ACCESSION   MZ512739
ACCESSION   MZ512745
ACCESSION   MZ512771
ACCESSION   MZ512772
ACCESSION   MZ512791
ACCESSION   MZ512893
ACCESSION   MZ512900
ACCESSION   MZ512945
ACCESSION   MZ512951
ACCESSION   MZ512974
ACCESSION   MZ518524
ACCESSION   MZ518543
ACCESSION   MZ530227
ACCESSION   MZ530262
ACCESSION   MZ530442
ACCESSION   MZ530952
ACCESSION   MZ531035
ACCESSION   MZ531054
ACCESSION   MZ531055
ACCESSION   MZ531139
ACCESSION   MZ531259
ACCESSION   MZ531344
ACCESSION   MZ532284
ACCESSION   MZ533207
ACCESSION   MZ533516
ACCESSION   MZ535036
ACCESSION   MZ535161
ACCESSION   MZ535665
ACCESSION   MZ535935
ACCESSION   MZ535950
ACCESSION   MZ535986
ACCESSION   MZ537892
ACCESSION   MZ537905
ACCESSION   MZ537915
ACCESSION   MZ538042
ACCESSION   MZ538122
ACCESSION   MZ538209
ACCESSION   MZ538327
ACCESSION   MZ538811
ACCESSION   MZ539197
ACCESSION   MZ539265
ACCESSION   MZ544729
ACCESSION   MZ553956
ACCESSION   MZ554081
ACCESSION   MZ554892
ACCESSION   MZ555209
ACCESSION   MZ566043
ACCESSION   MZ566075
ACCESSION   MZ566426
ACCESSION   MZ569124
//
Kappa
ACCESSION   LC633761
ACCESSION   MW891333
ACCESSION   MW901867
ACCESSION   MW903294
ACCESSION   MW963458
ACCESSION   MZ021504
ACCESSION   MZ021505
ACCESSION   MZ022819
ACCESSION   MZ023220
ACCESSION   MZ023695
ACCESSION   MZ037253
ACCESSION   MZ059304
ACCESSION   MZ061059
ACCESSION   MZ061479
ACCESSION   MZ070670
ACCESSION   MZ071515
ACCESSION   MZ075508
ACCESSION   MZ075739
ACCESSION   MZ084892
ACCESSION   MZ099826
ACCESSION   MZ140618
ACCESSION   MZ140647
ACCESSION   MZ141999
ACCESSION   MZ142276
ACCESSION   MZ151990
ACCESSION   MZ154482
ACCESSION   MZ163796
ACCESSION   MZ164102
ACCESSION   MZ172301
ACCESSION   MZ182065
ACCESSION   MZ184555
ACCESSION   MZ185534
ACCESSION   MZ186021
ACCESSION   MZ187544
ACCESSION   MZ187639
ACCESSION   MZ206438
ACCESSION   MZ210278
ACCESSION   MZ211571
ACCESSION   MZ211574
ACCESSION   MZ211576
ACCESSION   MZ211577
ACCESSION   MZ213654
ACCESSION   MZ215414
ACCESSION   MZ217580
ACCESSION   MZ231711
ACCESSION   MZ231844
ACCESSION   MZ231846
ACCESSION   MZ232602
ACCESSION   MZ232621
ACCESSION   MZ232698
ACCESSION   MZ232876
ACCESSION   MZ232878
ACCESSION   MZ233013
ACCESSION   MZ233150
ACCESSION   MZ233151
ACCESSION   MZ233356
ACCESSION   MZ236651
ACCESSION   MZ244384
ACCESSION   MZ257515
ACCESSION   MZ257556
ACCESSION   MZ257695
ACCESSION   MZ264359
ACCESSION   MZ264360
ACCESSION   MZ269263
ACCESSION   MZ279284
ACCESSION   MZ280496
ACCESSION   MZ282294
ACCESSION   MZ283285
ACCESSION   MZ283846
ACCESSION   MZ283907
ACCESSION   MZ283944
ACCESSION   MZ284275
ACCESSION   MZ284276
ACCESSION   MZ291207
ACCESSION   MZ294484
ACCESSION   MZ307765
ACCESSION   MZ310587
ACCESSION   MZ310589
ACCESSION   MZ310590
ACCESSION   MZ314693
ACCESSION   MZ314697
ACCESSION   MZ314701
ACCESSION   MZ325302
ACCESSION   MZ332524
ACCESSION   MZ332527
ACCESSION   MZ333412
ACCESSION   MZ340502
ACCESSION   MZ340506
ACCESSION   MZ340520
ACCESSION   MZ340525
ACCESSION   MZ340541
ACCESSION   MZ342889
ACCESSION   MZ350188
ACCESSION   MZ359879
ACCESSION   MZ359881
ACCESSION   MZ363839
ACCESSION   MZ390265
ACCESSION   MZ397173
ACCESSION   MZ397177
ACCESSION   MZ401492
ACCESSION   MZ401493
ACCESSION   MZ401500
ACCESSION   MZ434021
ACCESSION   MZ505967
ACCESSION   MZ538882
ACCESSION   MZ562746
ACCESSION   MZ562748
ACCESSION   MZ562749
ACCESSION   MZ562756
ACCESSION   MZ562757
ACCESSION   MZ562758
ACCESSION   MZ562759
ACCESSION   MZ562761
ACCESSION   MZ569121
ACCESSION   MZ571142
//
Lambda
ACCESSION   MW707647
ACCESSION   MW713651
ACCESSION   MW734106
ACCESSION   MW767317
ACCESSION   MW777157
ACCESSION   MW777476
ACCESSION   MW808909
ACCESSION   MW813428
ACCESSION   MW813545
ACCESSION   MW813611
ACCESSION   MW848270
ACCESSION   MW850639
ACCESSION   MW868368
ACCESSION   MW870180
ACCESSION   MW871000
ACCESSION   MW880486
ACCESSION   MW891185
ACCESSION   MW891834
ACCESSION   MW891840
ACCESSION   MW892034
ACCESSION   MW903191
ACCESSION   MW903964
ACCESSION   MW907369
ACCESSION   MW930771
ACCESSION   MW966947
ACCESSION   MZ007285
ACCESSION   MZ009404
ACCESSION   MZ009594
ACCESSION   MZ009908
ACCESSION   MZ015256
ACCESSION   MZ022041
ACCESSION   MZ022207
ACCESSION   MZ024642
ACCESSION   MZ024943
ACCESSION   MZ034851
ACCESSION   MZ037065
ACCESSION   MZ039694
ACCESSION   MZ043006
ACCESSION   MZ043013
ACCESSION   MZ048333
ACCESSION   MZ055997
ACCESSION   MZ059119
ACCESSION   MZ059483
ACCESSION   MZ060481
ACCESSION   MZ060891
ACCESSION   MZ065144
ACCESSION   MZ065146
ACCESSION   MZ069346
ACCESSION   MZ069574
ACCESSION   MZ071917
ACCESSION   MZ074710
ACCESSION   MZ076366
ACCESSION   MZ083418
ACCESSION   MZ083447
ACCESSION   MZ085124
ACCESSION   MZ090030
ACCESSION   MZ090033
ACCESSION   MZ090034
ACCESSION   MZ093210
ACCESSION   MZ093211
ACCESSION   MZ093212
ACCESSION   MZ093213
ACCESSION   MZ100710
ACCESSION   MZ100897
ACCESSION   MZ101076
ACCESSION   MZ132325
ACCESSION   MZ132401
ACCESSION   MZ132406
ACCESSION   MZ133138
ACCESSION   MZ140657
ACCESSION   MZ140764
ACCESSION   MZ140836
ACCESSION   MZ142551
ACCESSION   MZ143122
ACCESSION   MZ152073
ACCESSION   MZ154209
ACCESSION   MZ154506
ACCESSION   MZ163283
ACCESSION   MZ163526
ACCESSION   MZ163736
ACCESSION   MZ163889
ACCESSION   MZ164733
ACCESSION   MZ165800
ACCESSION   MZ166657
ACCESSION   MZ171996
ACCESSION   MZ172043
ACCESSION   MZ172241
ACCESSION   MZ172254
ACCESSION   MZ181803
ACCESSION   MZ181863
ACCESSION   MZ181864
ACCESSION   MZ184291
ACCESSION   MZ184814
ACCESSION   MZ185518
ACCESSION   MZ185803
ACCESSION   MZ187784
ACCESSION   MZ188722
ACCESSION   MZ188741
ACCESSION   MZ189561
ACCESSION   MZ189578
ACCESSION   MZ195742
ACCESSION   MZ195900
ACCESSION   MZ201714
ACCESSION   MZ201846
ACCESSION   MZ206478
ACCESSION   MZ211204
ACCESSION   MZ211670
ACCESSION   MZ211818
ACCESSION   MZ211863
ACCESSION   MZ214849
ACCESSION   MZ214950
ACCESSION   MZ217937
ACCESSION   MZ227847
ACCESSION   MZ228700
ACCESSION   MZ231714
ACCESSION   MZ236843
ACCESSION   MZ237964
ACCESSION   MZ239447
ACCESSION   MZ242173
ACCESSION   MZ244774
ACCESSION   MZ244775
ACCESSION   MZ245039
ACCESSION   MZ245297
ACCESSION   MZ245307
ACCESSION   MZ253501
ACCESSION   MZ253537
ACCESSION   MZ253600
ACCESSION   MZ254084
ACCESSION   MZ254340
ACCESSION   MZ254347
ACCESSION   MZ257320
ACCESSION   MZ259117
ACCESSION   MZ264377
ACCESSION   MZ271322
ACCESSION   MZ271691
ACCESSION   MZ275287
ACCESSION   MZ275289
ACCESSION   MZ275290
ACCESSION   MZ275294
ACCESSION   MZ275301
ACCESSION   MZ275302
ACCESSION   MZ278796
ACCESSION   MZ278968
ACCESSION   MZ279399
ACCESSION   MZ280291
ACCESSION   MZ281342
ACCESSION   MZ281412
ACCESSION   MZ281452
ACCESSION   MZ281537
ACCESSION   MZ281880
ACCESSION   MZ282169
ACCESSION   MZ282758
ACCESSION   MZ282759
ACCESSION   MZ282760
ACCESSION   MZ283230
ACCESSION   MZ283474
ACCESSION   MZ283549
ACCESSION   MZ283550
ACCESSION   MZ284540
ACCESSION   MZ290326
ACCESSION   MZ290720
ACCESSION   MZ294699
ACCESSION   MZ306520
ACCESSION   MZ312565
ACCESSION   MZ312919
ACCESSION   MZ316107
ACCESSION   MZ316286
ACCESSION   MZ316500
ACCESSION   MZ317676
ACCESSION   MZ317677
ACCESSION   MZ320719
ACCESSION   MZ320878
ACCESSION   MZ341621
ACCESSION   MZ342495
ACCESSION   MZ354340
ACCESSION   MZ354440
ACCESSION   MZ354459
ACCESSION   MZ354521
ACCESSION   MZ355375
ACCESSION   MZ358412
ACCESSION   MZ371119
ACCESSION   MZ371156
ACCESSION   MZ371205
ACCESSION   MZ371385
ACCESSION   MZ372744
ACCESSION   MZ375955
ACCESSION   MZ376139
ACCESSION   MZ376142
ACCESSION   MZ376510
ACCESSION   MZ377534
ACCESSION   MZ377624
ACCESSION   MZ378054
ACCESSION   MZ378263
ACCESSION   MZ386310
ACCESSION   MZ386362
ACCESSION   MZ392869
ACCESSION   MZ393529
ACCESSION   MZ394328
ACCESSION   MZ399093
ACCESSION   MZ399094
ACCESSION   MZ429124
ACCESSION   MZ432229
ACCESSION   MZ450328
ACCESSION   MZ454454
ACCESSION   MZ454455
ACCESSION   MZ454894
ACCESSION   MZ462894
ACCESSION   MZ496613
ACCESSION   MZ496614
ACCESSION   MZ496616
ACCESSION   MZ497770
ACCESSION   MZ497816
ACCESSION   MZ497860
ACCESSION   MZ498621
ACCESSION   MZ499057
ACCESSION   MZ500708
ACCESSION   MZ501453
ACCESSION   MZ501483
ACCESSION   MZ505798
ACCESSION   MZ512330
ACCESSION   MZ512331
ACCESSION   MZ512339
ACCESSION   MZ512347
ACCESSION   MZ520867
ACCESSION   MZ520948
ACCESSION   MZ530593
ACCESSION   MZ530861
ACCESSION   MZ533165
ACCESSION   MZ533307
ACCESSION   MZ535310
ACCESSION   MZ536135
ACCESSION   MZ538234
ACCESSION   MZ538363
ACCESSION   MZ538629
ACCESSION   MZ538630
ACCESSION   MZ538632
ACCESSION   MZ538752
ACCESSION   MZ539248
ACCESSION   MZ539257
ACCESSION   MZ554130
ACCESSION   MZ554286
ACCESSION   MZ555279
ACCESSION   MZ555313
ACCESSION   MZ555379
ACCESSION   MZ555427
ACCESSION   MZ555464
ACCESSION   MZ558277
ACCESSION   MZ558279
ACCESSION   MZ558287
ACCESSION   MZ558290
ACCESSION   MZ560770
ACCESSION   MZ565698
ACCESSION   MZ565863
ACCESSION   MZ565944
ACCESSION   MZ570684
ACCESSION   MZ570685
ACCESSION   MZ570690
ACCESSION   MZ570722
ACCESSION   MZ571326
//
Others
ACCESSION   MT872498
ACCESSION   MT246455
ACCESSION   MT246457
ACCESSION   MT246459
ACCESSION   MT246464
ACCESSION   MT246468
ACCESSION   MT246486
ACCESSION   MT251975
ACCESSION   MT252684
ACCESSION   MT252685
ACCESSION   MT252687
ACCESSION   MT252699
ACCESSION   MT252703
ACCESSION   MT252708
ACCESSION   MT252714
ACCESSION   MT252719
ACCESSION   MT252739
ACCESSION   MT252743
ACCESSION   MT252747
ACCESSION   MT252749
ACCESSION   MT252767
ACCESSION   MT252775
ACCESSION   MT252777
ACCESSION   MT252782
ACCESSION   MT252783
ACCESSION   MT252798
ACCESSION   MT252800
ACCESSION   MT252805
ACCESSION   MT252806
ACCESSION   MT252812
ACCESSION   MT252813
ACCESSION   MT252819
ACCESSION   MT259236
ACCESSION   MT259237
ACCESSION   MT259262
ACCESSION   MT259275
ACCESSION   MT259287
ACCESSION   MT262896
ACCESSION   MT262899
ACCESSION   MT262900
ACCESSION   MT262901
ACCESSION   MT263412
ACCESSION   MT263422
ACCESSION   MT263425
ACCESSION   MT263434
ACCESSION   MT263444
ACCESSION   MT263449
ACCESSION   MT263450
ACCESSION   MT263457
ACCESSION   MT263458
ACCESSION   MT263463
ACCESSION   MT276330
ACCESSION   MT293163
ACCESSION   MT293177
ACCESSION   MT293190
ACCESSION   MT293206
ACCESSION   MT293208
ACCESSION   MT293211
ACCESSION   MT322394
ACCESSION   MT322396
ACCESSION   MT322404
ACCESSION   MT325578
ACCESSION   MT326034
ACCESSION   MT326041
ACCESSION   MT326085
ACCESSION   MT326088
ACCESSION   MT326098
ACCESSION   MT326100
ACCESSION   MT326105
ACCESSION   MT326111
ACCESSION   MT326121
ACCESSION   MT326135
ACCESSION   MT326156
ACCESSION   MT326166
ACCESSION   MT326172
ACCESSION   MT326181
ACCESSION   MT334533
ACCESSION   MT334538
ACCESSION   MT345822
ACCESSION   MT350271
ACCESSION   MT350280
ACCESSION   MT358687
ACCESSION   MT358694
ACCESSION   MT365027
ACCESSION   MT385429
ACCESSION   MT385444
ACCESSION   MT385456
ACCESSION   MT385463
ACCESSION   MT385468
ACCESSION   MT412235
ACCESSION   MT412238
ACCESSION   MT412244
ACCESSION   MT412275
ACCESSION   MT450935
ACCESSION   MT451019
ACCESSION   MT451024
ACCESSION   MT451063
ACCESSION   MT451076
ACCESSION   MT451091
ACCESSION   MT451105
ACCESSION   MT451122
ACCESSION   MT451129
ACCESSION   MT451139
ACCESSION   MT451226
ACCESSION   MT451246
ACCESSION   MT452575
ACCESSION   MT460117
ACCESSION   MT461605
ACCESSION   MT461613
ACCESSION   MT461615
ACCESSION   MT472623
ACCESSION   MT512424
ACCESSION   MT520194
ACCESSION   MT520490
ACCESSION   MT598642
ACCESSION   MT614449
ACCESSION   MT614558
ACCESSION   MT627216
ACCESSION   MT627221
ACCESSION   MT627226
ACCESSION   MT627231
ACCESSION   MT627235
ACCESSION   MT627236
ACCESSION   MT627238
ACCESSION   MT627240
ACCESSION   MT627243
ACCESSION   MT627246
ACCESSION   MT627258
ACCESSION   MT627260
ACCESSION   MT627261
ACCESSION   MT627263
ACCESSION   MT627266
ACCESSION   MT627268
ACCESSION   MT627272
ACCESSION   MT627280
ACCESSION   MT627286
ACCESSION   MT627294
ACCESSION   MT627295
ACCESSION   MT627304
ACCESSION   MT627317
ACCESSION   MT627612
ACCESSION   MT627625
ACCESSION   MT627635
ACCESSION   MT627636
ACCESSION   MT627750
ACCESSION   MT628053
ACCESSION   MT628253
ACCESSION   MT628254
ACCESSION   MT632548
ACCESSION   MT632550
ACCESSION   MT632582
ACCESSION   MT632583
ACCESSION   MT632585
ACCESSION   MT632591
ACCESSION   MT632595
ACCESSION   MT632610
ACCESSION   MT632613
ACCESSION   MT632621
ACCESSION   MT632866
ACCESSION   MT632868
ACCESSION   MT632890
ACCESSION   MT632895
ACCESSION   MT632900
ACCESSION   MT632914
ACCESSION   MT632922
ACCESSION   MT632947
ACCESSION   MT632952
ACCESSION   MT632959
ACCESSION   MT632976
ACCESSION   MT632982
ACCESSION   MT632985
ACCESSION   MT633001
ACCESSION   MT633017
ACCESSION   MT633027
ACCESSION   MT633036
ACCESSION   MT633046
ACCESSION   MT641549
ACCESSION   MT641553
ACCESSION   MT641577
ACCESSION   MT641596
ACCESSION   MT641633
ACCESSION   MT642131
ACCESSION   MT642142
ACCESSION   MT642154
ACCESSION   MT642158
ACCESSION   MT642185
ACCESSION   MT642222
ACCESSION   MT642231
ACCESSION   MT642242
ACCESSION   MT642341
ACCESSION   MT642407
ACCESSION   MT642425
ACCESSION   MT706144
ACCESSION   MT810552
ACCESSION   MT810580
ACCESSION   MT821605
ACCESSION   MT821668
ACCESSION   MT821703
ACCESSION   MT821715
ACCESSION   MT821720
ACCESSION   MT827815
ACCESSION   MT834614
ACCESSION   MT893018
ACCESSION   MT911562
ACCESSION   MT913061
ACCESSION   MT913063
ACCESSION   MT951966
ACCESSION   MT967909
ACCESSION   MT982406
ACCESSION   MT997743
ACCESSION   MW052655
ACCESSION   MW064460
ACCESSION   MW065110
ACCESSION   MW065121
ACCESSION   MW065204
ACCESSION   MW190261
ACCESSION   MW190271
ACCESSION   MW190292
ACCESSION   MW190303
ACCESSION   MW190375
ACCESSION   MW190467
ACCESSION   MW190593
ACCESSION   MW190660
ACCESSION   MW190829
ACCESSION   MW190949
ACCESSION   MW191019
ACCESSION   MW191084
ACCESSION   MW191151
ACCESSION   MW191192
ACCESSION   MW191283
ACCESSION   MW191295
ACCESSION   MW191339
ACCESSION   MW191388
ACCESSION   MW191460
ACCESSION   MW593168
ACCESSION   MW593182
ACCESSION   MW593196
ACCESSION   MW593228
ACCESSION   MW593250
ACCESSION   MW593253
ACCESSION   MW593264
ACCESSION   MW593270
ACCESSION   MW593347
ACCESSION   MW593373
ACCESSION   MW593388
ACCESSION   MW593389
ACCESSION   MW593400
ACCESSION   MW593415
ACCESSION   MW593431
ACCESSION   MW593459
ACCESSION   MW593487
ACCESSION   MW593496
ACCESSION   MW593774
ACCESSION   MW593780
ACCESSION   MW593806
ACCESSION   MW593821
ACCESSION   MW593863
ACCESSION   MW593867
ACCESSION   MW593870
ACCESSION   MW593874
ACCESSION   MW593925
ACCESSION   MZ206914
ACCESSION   MZ332390
ACCESSION   MZ433615
ACCESSION   MZ433938
ACCESSION   MZ473153
ACCESSION   MZ503979
ACCESSION   MZ503995
ACCESSION   MZ504003
ACCESSION   MZ505887
ACCESSION   MZ505888
ACCESSION   MZ505896
ACCESSION   MZ158808
ACCESSION   MT451173
ACCESSION   MT451187
ACCESSION   MT451242
ACCESSION   MT451411
ACCESSION   MT745668
ACCESSION   MT973315
ACCESSION   MW907099
ACCESSION   MW959944
ACCESSION   MZ036451
ACCESSION   MZ126799
ACCESSION   MZ126800
ACCESSION   MZ160249
ACCESSION   MZ213876
ACCESSION   MZ376138
ACCESSION   MZ372711
ACCESSION   MZ372712
ACCESSION   MZ531728
ACCESSION   MW586581
ACCESSION   MW586583
ACCESSION   MW735314
ACCESSION   MW850930
ACCESSION   MW968228
ACCESSION   MW990867
ACCESSION   MZ086184
ACCESSION   MZ187508
ACCESSION   MZ232930
ACCESSION   MZ236565
ACCESSION   MZ239543
ACCESSION   MZ284795
ACCESSION   MZ307190
ACCESSION   MZ316152
ACCESSION   MZ357779
ACCESSION   MZ372908
ACCESSION   MZ372956
ACCESSION   MZ531357
ACCESSION   MZ555114
ACCESSION   MZ043007
ACCESSION   MZ087809
ACCESSION   MZ433211
ACCESSION   MT292571
ACCESSION   MT328034
ACCESSION   MT370985
ACCESSION   MT451229
ACCESSION   MT873206
ACCESSION   MT907515
ACCESSION   MT956911
ACCESSION   MW672668
ACCESSION   MT263410
ACCESSION   MT345836
ACCESSION   MT358690
ACCESSION   MT370841
ACCESSION   MT415896
ACCESSION   MT418880
ACCESSION   MT704126
ACCESSION   MT757032
ACCESSION   MT757033
ACCESSION   MT764178
ACCESSION   MT843290
ACCESSION   MT951962
ACCESSION   MW054103
ACCESSION   MW064469
ACCESSION   MW064593
ACCESSION   MW190586
ACCESSION   MW190754
ACCESSION   MW206524
ACCESSION   MW206536
ACCESSION   MW521479
ACCESSION   MW561257
ACCESSION   MW593180
ACCESSION   MZ245515
ACCESSION   MT506906
ACCESSION   MT706159
ACCESSION   MT706188
ACCESSION   MT706191
ACCESSION   MT706248
ACCESSION   MT451042
ACCESSION   MT451430
ACCESSION   MW030223
ACCESSION   MW065372
ACCESSION   MW190973
ACCESSION   MW672626
ACCESSION   MW672653
ACCESSION   MT447169
ACCESSION   MT447176
ACCESSION   MW828343
ACCESSION   MW332533
ACCESSION   MW332538
ACCESSION   MW704358
ACCESSION   MN938384
ACCESSION   MN975262
ACCESSION   MN985325
ACCESSION   MN994467
ACCESSION   MN997409
ACCESSION   MT020880
ACCESSION   MT050416
ACCESSION   MT135043
ACCESSION   MT226610
ACCESSION   MT252731
ACCESSION   MT304481
ACCESSION   MT325623
ACCESSION   MT447162
ACCESSION   MT450924
ACCESSION   MT450943
ACCESSION   MT450948
ACCESSION   MT450968
ACCESSION   MT450985
ACCESSION   MT451026
ACCESSION   MT451241
ACCESSION   MT451621
ACCESSION   MT502774
ACCESSION   MT520307
ACCESSION   MT528626
ACCESSION   MT557568
ACCESSION   MT576034
ACCESSION   MT614476
ACCESSION   MT614491
ACCESSION   MT614529
ACCESSION   MT740923
ACCESSION   MT757066
ACCESSION   MT892994
ACCESSION   MT913064
ACCESSION   MT920010
ACCESSION   MT956687
ACCESSION   MW064329
ACCESSION   MW064354
ACCESSION   MW064841
ACCESSION   MW064902
ACCESSION   MW181829
ACCESSION   MW190987
ACCESSION   MW191214
ACCESSION   MW340796
ACCESSION   MW340797
ACCESSION   MW340798
ACCESSION   MW368439
ACCESSION   MW474741
ACCESSION   MZ313123
ACCESSION   MZ554179
ACCESSION   MZ554189
ACCESSION   MZ554245
ACCESSION   MZ558302
ACCESSION   MW241350
ACCESSION   MT370885
ACCESSION   MT371025
ACCESSION   MT704051
ACCESSION   MT791946
ACCESSION   MW907451
ACCESSION   MW976931
ACCESSION   MZ023428
ACCESSION   MZ430576
ACCESSION   MZ488060
ACCESSION   MW640221
ACCESSION   MT757025
ACCESSION   MT806776
ACCESSION   MT834622
ACCESSION   MT834693
ACCESSION   MT846478
ACCESSION   MT937818
ACCESSION   MT966133
ACCESSION   MW206616
ACCESSION   MW244007
ACCESSION   MW280175
ACCESSION   MW483117
ACCESSION   MW495236
ACCESSION   MW521758
ACCESSION   MW524030
ACCESSION   MW535181
ACCESSION   MW535187
ACCESSION   MW545501
ACCESSION   MW559051
ACCESSION   MW571203
ACCESSION   MW621459
ACCESSION   MW680607
ACCESSION   MW687388
ACCESSION   MW693725
ACCESSION   MW699206
ACCESSION   MW699279
ACCESSION   MW708848
ACCESSION   MW708859
ACCESSION   MW709177
ACCESSION   MW733579
ACCESSION   MW734506
ACCESSION   MW752071
ACCESSION   MW777511
ACCESSION   MW778927
ACCESSION   MW782940
ACCESSION   MW788791
ACCESSION   MW825613
ACCESSION   MW851937
ACCESSION   MW870308
ACCESSION   MW902643
ACCESSION   MW902678
ACCESSION   MW942579
ACCESSION   MW958019
ACCESSION   MW958020
ACCESSION   MW966644
ACCESSION   MW975074
ACCESSION   MW984722
ACCESSION   MW984729
ACCESSION   MW984731
ACCESSION   MW984891
ACCESSION   MW985151
ACCESSION   MZ025083
ACCESSION   MZ064996
ACCESSION   MZ258108
ACCESSION   MT325565
ACCESSION   MW190328
ACCESSION   MW190654
ACCESSION   MW364986
ACCESSION   MW364988
ACCESSION   MW364993
ACCESSION   MW364998
ACCESSION   MW365021
ACCESSION   MW365118
ACCESSION   MW365136
ACCESSION   MW365158
ACCESSION   MW365161
ACCESSION   MW365174
ACCESSION   MW365240
ACCESSION   MW030272
ACCESSION   MZ473140
ACCESSION   MZ473172
ACCESSION   MW593583
ACCESSION   MT325577
ACCESSION   MT670021
ACCESSION   MW586444
ACCESSION   MW640711
ACCESSION   MW708472
ACCESSION   MW715069
ACCESSION   MW719715
ACCESSION   MW868812
ACCESSION   MW868813
ACCESSION   MW891883
ACCESSION   MW902918
ACCESSION   MW968618
ACCESSION   MZ061146
ACCESSION   MZ082907
ACCESSION   MW389604
ACCESSION   MT772441
ACCESSION   MW206011
ACCESSION   MW290969
ACCESSION   MW035960
ACCESSION   MW036020
ACCESSION   MW036053
ACCESSION   MW036062
ACCESSION   MT846666
ACCESSION   MT981485
ACCESSION   MT981488
ACCESSION   MW067760
ACCESSION   MW067805
ACCESSION   MW420530
ACCESSION   MW490908
ACCESSION   MW490911
ACCESSION   MW490980
ACCESSION   MW521385
ACCESSION   MT969398
ACCESSION   MT969404
ACCESSION   MW134382
ACCESSION   MT635407
ACCESSION   MT664170
ACCESSION   MT675937
ACCESSION   MT675957
ACCESSION   MT740618
ACCESSION   MT740820
ACCESSION   MZ494702
ACCESSION   MZ494704
ACCESSION   MW405481
ACCESSION   MW405486
ACCESSION   MW279458
ACCESSION   MZ230708
ACCESSION   MZ047284
ACCESSION   MW035926
ACCESSION   MW276245
ACCESSION   MW276247
ACCESSION   MW483370
ACCESSION   MW565556
ACCESSION   MW972902
ACCESSION   MW974263
ACCESSION   MT607976
ACCESSION   MT834672
ACCESSION   MT846415
ACCESSION   MT966091
ACCESSION   MW023453
ACCESSION   MW166073
ACCESSION   MT786331
ACCESSION   MT786336
ACCESSION   MT787503
ACCESSION   MW343741
ACCESSION   MW343749
ACCESSION   MW343766
ACCESSION   MW343773
ACCESSION   MW482873
ACCESSION   MW482878
ACCESSION   MW482904
ACCESSION   MW518841
ACCESSION   MW696432
ACCESSION   MW728735
ACCESSION   MW861610
ACCESSION   MW923430
ACCESSION   MZ206862
ACCESSION   MZ216454
ACCESSION   MZ233557
ACCESSION   MW166150
ACCESSION   MW454599
ACCESSION   MW454600
ACCESSION   MW454693
ACCESSION   MW521687
ACCESSION   MW521735
ACCESSION   MW550086
ACCESSION   MW707361
ACCESSION   MW863055
ACCESSION   MZ471928
ACCESSION   MW064501
ACCESSION   MW064753
ACCESSION   MW064766
ACCESSION   MW590339
ACCESSION   MT451245
ACCESSION   MT704812
ACCESSION   MW023935
ACCESSION   MW030235
ACCESSION   MW030241
ACCESSION   MW030260
ACCESSION   MW266955
ACCESSION   MW758852
ACCESSION   MW937855
ACCESSION   MW968951
ACCESSION   MW986621
ACCESSION   MZ233988
ACCESSION   MZ332156
ACCESSION   MZ332275
ACCESSION   MZ412318
ACCESSION   MW565563
ACCESSION   MW565809
ACCESSION   MW640523
ACCESSION   MW974189
ACCESSION   MW157237
ACCESSION   MW240749
ACCESSION   MW544912
ACCESSION   MW581621
ACCESSION   MW583248
ACCESSION   MW583339
ACCESSION   MW640434
ACCESSION   MW640776
ACCESSION   MW640918
ACCESSION   MW703439
ACCESSION   MW706034
ACCESSION   MW708944
ACCESSION   MW743311
ACCESSION   MW758696
ACCESSION   MW763594
ACCESSION   MW778611
ACCESSION   MW780316
ACCESSION   MW793154
ACCESSION   MW883255
ACCESSION   MW904317
ACCESSION   MW945240
ACCESSION   MW974564
ACCESSION   MW985051
ACCESSION   MW990319
ACCESSION   MW990336
ACCESSION   MZ366677
ACCESSION   MZ462976
ACCESSION   MW736097
ACCESSION   MW738844
ACCESSION   MZ082879
ACCESSION   MW070109
ACCESSION   MW406592
ACCESSION   MW495877
ACCESSION   MW518173
ACCESSION   MW528756
ACCESSION   MW550036
ACCESSION   MW560782
ACCESSION   MW565389
ACCESSION   MW585855
ACCESSION   MW592776
ACCESSION   MW629176
ACCESSION   MW635273
ACCESSION   MW637010
ACCESSION   MW640162
ACCESSION   MW643384
ACCESSION   MW644044
ACCESSION   MW645513
ACCESSION   MW648290
ACCESSION   MW648291
ACCESSION   MW669809
ACCESSION   MW681127
ACCESSION   MW681161
ACCESSION   MW693483
ACCESSION   MW708257
ACCESSION   MW708604
ACCESSION   MW708627
ACCESSION   MW708717
ACCESSION   MW715171
ACCESSION   MW731749
ACCESSION   MW735491
ACCESSION   MW735501
ACCESSION   MW738056
ACCESSION   MW749380
ACCESSION   MW763403
ACCESSION   MW763748
ACCESSION   MW766668
ACCESSION   MW778287
ACCESSION   MW783338
ACCESSION   MW795888
ACCESSION   MW796625
ACCESSION   MW796631
ACCESSION   MW820238
ACCESSION   MW820272
ACCESSION   MW821722
ACCESSION   MW834796
ACCESSION   MW838256
ACCESSION   MW849113
ACCESSION   MW904424
ACCESSION   MW921653
ACCESSION   MW930391
ACCESSION   MW942014
ACCESSION   MW942057
ACCESSION   MW943595
ACCESSION   MW943607
ACCESSION   MW972879
ACCESSION   MW972889
ACCESSION   MW974093
ACCESSION   MW974097
ACCESSION   MZ059317
ACCESSION   MZ076748
ACCESSION   MZ145913
ACCESSION   MZ190236
ACCESSION   MZ190273
ACCESSION   MZ203069
ACCESSION   MZ203074
ACCESSION   MZ203084
ACCESSION   MZ212101
ACCESSION   MZ256155
ACCESSION   MZ257301
ACCESSION   MZ260525
ACCESSION   MZ376841
ACCESSION   MZ471538
ACCESSION   MZ496859
ACCESSION   MT846483
ACCESSION   MT890336
ACCESSION   MT893667
ACCESSION   MT893677
ACCESSION   MT893684
ACCESSION   MT925981
ACCESSION   MW206555
ACCESSION   MW206587
ACCESSION   MW208025
ACCESSION   MW454586
ACCESSION   MW490806
ACCESSION   MW883220
ACCESSION   MZ489098
ACCESSION   MW809237
ACCESSION   MW206324
ACCESSION   MW406732
ACCESSION   MW420574
ACCESSION   MW420666
ACCESSION   MW564774
ACCESSION   MZ089866
ACCESSION   MZ373475
ACCESSION   MZ373603
ACCESSION   MZ373695
ACCESSION   MZ494423
ACCESSION   MZ504030
ACCESSION   MW420686
ACCESSION   MT558694
ACCESSION   MT558700
ACCESSION   MW067690
ACCESSION   MW067747
ACCESSION   MW211005
ACCESSION   MW406628
ACCESSION   MW777513
ACCESSION   MW941789
ACCESSION   MW942977
ACCESSION   MZ494128
ACCESSION   MZ570046
ACCESSION   MT642112
ACCESSION   MT642146
ACCESSION   MT642161
ACCESSION   MT642220
ACCESSION   MT642224
ACCESSION   MT642228
ACCESSION   MT642249
ACCESSION   MT642257
ACCESSION   MT642272
ACCESSION   MT642358
ACCESSION   MT642382
ACCESSION   MT821653
ACCESSION   MW522488
ACCESSION   MW736804
ACCESSION   MW799618
ACCESSION   MT476385
ACCESSION   MT539160
ACCESSION   MT566435
ACCESSION   MT576641
ACCESSION   MT576643
ACCESSION   MT578016
ACCESSION   MT601277
ACCESSION   MT601287
ACCESSION   MT607252
ACCESSION   MT655742
ACCESSION   MT655745
ACCESSION   MT655750
ACCESSION   MT656257
ACCESSION   MT664109
ACCESSION   MT676417
ACCESSION   MT731657
ACCESSION   MT731659
ACCESSION   MT731667
ACCESSION   MT731736
ACCESSION   MT731934
ACCESSION   MT731936
ACCESSION   MT740382
ACCESSION   MT740395
ACCESSION   MT740401
ACCESSION   MT740479
ACCESSION   MT745753
ACCESSION   MT755827
ACCESSION   MT775560
ACCESSION   MT775563
ACCESSION   MT775567
ACCESSION   MT800884
ACCESSION   MT800885
ACCESSION   MT800886
ACCESSION   MT818583
ACCESSION   MT818589
ACCESSION   MT846007
ACCESSION   MT846008
ACCESSION   MT846012
ACCESSION   MT846015
ACCESSION   MT847216
ACCESSION   MT856453
ACCESSION   MT856455
ACCESSION   MT856457
ACCESSION   MT860683
ACCESSION   MT860687
ACCESSION   MT876433
ACCESSION   MT876554
ACCESSION   MT876607
ACCESSION   MT879653
ACCESSION   MT879658
ACCESSION   MT913008
ACCESSION   MT913014
ACCESSION   MT972151
ACCESSION   MW332216
ACCESSION   MW532093
ACCESSION   MW704340
ACCESSION   MW992941
ACCESSION   MZ084587
ACCESSION   MZ148590
ACCESSION   MZ148596
ACCESSION   MZ148599
ACCESSION   MZ148600
ACCESSION   MZ148603
ACCESSION   MZ148606
ACCESSION   MZ148610
ACCESSION   MZ148611
ACCESSION   MZ158860
ACCESSION   MZ280530
ACCESSION   MW483108
ACCESSION   MW521785
ACCESSION   MW809196
ACCESSION   MT641530
ACCESSION   MT642107
ACCESSION   MT642170
ACCESSION   MT642178
ACCESSION   MT642191
ACCESSION   MT642207
ACCESSION   MT642215
ACCESSION   MT642266
ACCESSION   MT642286
ACCESSION   MT811514
ACCESSION   MT821596
ACCESSION   MT821607
ACCESSION   MT821631
ACCESSION   MT821658
ACCESSION   MW341832
ACCESSION   MW474168
ACCESSION   MW486209
ACCESSION   MZ494368
ACCESSION   MZ411986
ACCESSION   MZ415568
ACCESSION   MW181758
ACCESSION   MT919776
ACCESSION   MW665726
ACCESSION   MW783163
ACCESSION   MW984513
ACCESSION   MZ069653
ACCESSION   MZ069816
ACCESSION   MZ141977
ACCESSION   MT821543
ACCESSION   MT821551
ACCESSION   MT642106
ACCESSION   MT642123
ACCESSION   MT821545
ACCESSION   MT821549
ACCESSION   MT821563
ACCESSION   MT821626
ACCESSION   MT821792
ACCESSION   MT981463
ACCESSION   MW420143
ACCESSION   MW474165
ACCESSION   MW474176
ACCESSION   MW474181
ACCESSION   MW593545
ACCESSION   MW593547
ACCESSION   MW593548
ACCESSION   MW593581
ACCESSION   MW593630
ACCESSION   MW593644
ACCESSION   MW593663
ACCESSION   MW669357
ACCESSION   MZ490399
ACCESSION   MZ492812
ACCESSION   MZ494117
ACCESSION   MZ494401
ACCESSION   MZ494410
ACCESSION   MZ494562
ACCESSION   MZ494573
ACCESSION   MZ494574
ACCESSION   MZ494717
ACCESSION   MZ497186
ACCESSION   MZ434353
ACCESSION   MW067784
ACCESSION   MW197487
ACCESSION   MW206315
ACCESSION   MW425727
ACCESSION   MW454725
ACCESSION   MW495189
ACCESSION   MW586309
ACCESSION   MW635312
ACCESSION   MW668616
ACCESSION   MW681318
ACCESSION   MW749945
ACCESSION   MW974563
ACCESSION   MZ506504
ACCESSION   MT416726
ACCESSION   MT759820
ACCESSION   MW242999
ACCESSION   MW243003
ACCESSION   MW595950
ACCESSION   MW655535
ACCESSION   MZ261914
ACCESSION   MZ268638
ACCESSION   MZ394579
ACCESSION   MZ501406
ACCESSION   MZ141007
ACCESSION   MW454662
ACCESSION   MW495145
ACCESSION   MW528763
ACCESSION   MW577032
ACCESSION   MW617757
ACCESSION   MW617773
ACCESSION   MW629352
ACCESSION   MW635336
ACCESSION   MW667001
ACCESSION   MW669802
ACCESSION   MW687337
ACCESSION   MW687498
ACCESSION   MW687511
ACCESSION   MW705566
ACCESSION   MW708294
ACCESSION   MW720450
ACCESSION   MW733413
ACCESSION   MW738565
ACCESSION   MW747975
ACCESSION   MW749942
ACCESSION   MW750093
ACCESSION   MW777343
ACCESSION   MW777817
ACCESSION   MW778418
ACCESSION   MW793267
ACCESSION   MW795936
ACCESSION   MW804826
ACCESSION   MW804862
ACCESSION   MW816294
ACCESSION   MW816612
ACCESSION   MW816622
ACCESSION   MW825544
ACCESSION   MW825838
ACCESSION   MW826002
ACCESSION   MW835137
ACCESSION   MW865451
ACCESSION   MW903273
ACCESSION   MW944076
ACCESSION   MZ028715
ACCESSION   MZ059833
ACCESSION   MW638431
ACCESSION   MZ366743
ACCESSION   MZ151991
ACCESSION   MZ352221
ACCESSION   MZ362438
ACCESSION   MZ385939
ACCESSION   MW938688
ACCESSION   MW521806
ACCESSION   MW763756
ACCESSION   MW891655
ACCESSION   MW808577
ACCESSION   MW944482
ACCESSION   MZ232495
ACCESSION   MW420695
ACCESSION   MW523486
ACCESSION   MW890615
ACCESSION   MZ373622
ACCESSION   MZ434902
ACCESSION   MW808608
ACCESSION   MZ011543
ACCESSION   MZ075926
ACCESSION   MZ167248
ACCESSION   MW825673
ACCESSION   MW585998
ACCESSION   MW645977
ACCESSION   MW645980
ACCESSION   MW693036
ACCESSION   MW696286
ACCESSION   MW698005
ACCESSION   MW792913
ACCESSION   MW888091
ACCESSION   MZ256067
ACCESSION   MZ498729
ACCESSION   MT439283
ACCESSION   MT451615
ACCESSION   MT706326
ACCESSION   MT738101
ACCESSION   MT873251
ACCESSION   MT873499
ACCESSION   MT951952
ACCESSION   MW365058
ACCESSION   MW365100
ACCESSION   MW365200
ACCESSION   MW672162
ACCESSION   MW763683
ACCESSION   MW792604
ACCESSION   MZ543357
ACCESSION   MZ544788
ACCESSION   MZ544881
ACCESSION   MZ544882
ACCESSION   MW782819
ACCESSION   MW669838
ACCESSION   MW693587
ACCESSION   MW696366
ACCESSION   MW725756
ACCESSION   MW725883
ACCESSION   MW758683
ACCESSION   MW777887
ACCESSION   MW778588
ACCESSION   MW808651
ACCESSION   MW813454
ACCESSION   MW848131
ACCESSION   MW942690
ACCESSION   MW942881
ACCESSION   MW942898
ACCESSION   MW943254
ACCESSION   MW943856
ACCESSION   MW943948
ACCESSION   MW944046
ACCESSION   MW944241
ACCESSION   MW966352
ACCESSION   MW968420
ACCESSION   MZ007030
ACCESSION   MZ058019
ACCESSION   MZ164851
ACCESSION   MZ212116
ACCESSION   MZ238225
ACCESSION   MW524958
ACCESSION   MW813657
ACCESSION   MW738832
ACCESSION   MW660986
ACCESSION   MZ409990
ACCESSION   MW505213
ACCESSION   MW550216
ACCESSION   MW565386
ACCESSION   MW590386
ACCESSION   MW653464
ACCESSION   MZ297509
ACCESSION   MZ147822
ACCESSION   MW276540
ACCESSION   MW565464
ACCESSION   MW565547
ACCESSION   MW830394
ACCESSION   MZ411829
ACCESSION   MZ412205
ACCESSION   MZ413560
ACCESSION   MW715077
ACCESSION   MT506904
ACCESSION   MT706266
ACCESSION   MT750038
ACCESSION   MT750112
ACCESSION   MT772423
ACCESSION   MT772498
ACCESSION   MT772533
ACCESSION   MT846537
ACCESSION   MT846559
ACCESSION   MT846607
ACCESSION   MT846664
ACCESSION   MT928960
ACCESSION   MW031072
ACCESSION   MW035382
ACCESSION   MW276430
ACCESSION   MW403605
ACCESSION   MW462669
ACCESSION   MW486369
ACCESSION   MW634833
ACCESSION   MW634849
ACCESSION   MW642685
ACCESSION   MW666270
ACCESSION   MZ412438
ACCESSION   MZ414295
ACCESSION   MZ414296
ACCESSION   MZ415094
ACCESSION   MZ415240
ACCESSION   MZ416210
ACCESSION   MZ419447
ACCESSION   MZ494633
ACCESSION   MT451103
ACCESSION   MT451569
ACCESSION   MW192771
ACCESSION   MZ505816
ACCESSION   MW375729
ACCESSION   MZ313121
ACCESSION   MW505148
ACCESSION   MW565515
ACCESSION   MW640345
ACCESSION   MW642577
ACCESSION   MW644459
ACCESSION   MW666380
ACCESSION   MW672883
ACCESSION   MW701306
ACCESSION   MW701954
ACCESSION   MW702378
ACCESSION   MW972493
ACCESSION   MW972515
ACCESSION   MW973249
ACCESSION   MW973353
ACCESSION   MZ207189
ACCESSION   MZ378513
ACCESSION   MZ449137
ACCESSION   MW565776
ACCESSION   MW701315
ACCESSION   MW701316
ACCESSION   MW947246
ACCESSION   MW976328
ACCESSION   MW944253
ACCESSION   MW976453
ACCESSION   MZ414436
ACCESSION   MZ498812
ACCESSION   MZ499923
ACCESSION   MZ500445
ACCESSION   MW763201
ACCESSION   MW643216
ACCESSION   MW667307
ACCESSION   MZ415377
ACCESSION   MW268726
ACCESSION   MW703180
ACCESSION   MW708669
ACCESSION   MW783213
ACCESSION   MW792989
ACCESSION   MW941720
ACCESSION   MW944040
ACCESSION   MZ505853
ACCESSION   MW505210
ACCESSION   MW505244
ACCESSION   MW586186
ACCESSION   MW634275
ACCESSION   MW634277
ACCESSION   MW634601
ACCESSION   MW634604
ACCESSION   MW635187
ACCESSION   MW636695
ACCESSION   MW636774
ACCESSION   MW638754
ACCESSION   MW640142
ACCESSION   MW640210
ACCESSION   MW641056
ACCESSION   MW666203
ACCESSION   MW706563
ACCESSION   MW720179
ACCESSION   MW767294
ACCESSION   MW778175
ACCESSION   MW863679
ACCESSION   MW941182
ACCESSION   MW941566
ACCESSION   MW984910
ACCESSION   MZ001534
ACCESSION   MZ233570
ACCESSION   MZ488264
ACCESSION   MZ490393
ACCESSION   MZ490429
ACCESSION   MZ497206
ACCESSION   MT509656
ACCESSION   MT539172
ACCESSION   MT539176
ACCESSION   MT635405
ACCESSION   MT800050
ACCESSION   MT801006
ACCESSION   MZ245562
ACCESSION   MW454645
ACCESSION   MW923480
ACCESSION   MW974213
ACCESSION   MW246605
ACCESSION   MW288256
ACCESSION   MW288263
ACCESSION   MW288274
ACCESSION   MW374930
ACCESSION   MW374936
ACCESSION   MZ342821
ACCESSION   MZ342828
ACCESSION   MZ342841
ACCESSION   MT467247
ACCESSION   MT846511
ACCESSION   MT846555
ACCESSION   MT846652
ACCESSION   MT846676
ACCESSION   MT958219
ACCESSION   MW035464
ACCESSION   MW276654
ACCESSION   MW403653
ACCESSION   MW420195
ACCESSION   MW520934
[truncated: 192,963 more chars]
